# Supplementary material for: Coordination tailoring of Cu single sites on C3N4 realizes selective CO2 hydrogenation at low temperature
Source: Nat Commun. 2021 Oct 15;12:6022. doi: 10.1038/s41467-021-26316-6 (PMC8519910; doi:10.1038/s41467-021-26316-6)
Supplement: Supplementary file 3 — Source Data [file 41467_2021_26316_MOESM3_ESM.xlsx]

## Sheet: Fig 2a
XPS of Cu 3d belong to Cu-N4 SAC							XPS of Cu 3d belong to Cu-N3 SAC											XPS of Cu 3d belong to Cu NPs/C3N4
Binding energy/eV	Intensity							Binding energy/eV	Intensity									Binding energy/eV	Intensity
968	15915.1	0	0	0	15915.1			965.8	15794.2	0	0	0	0	0	15794.2			968.7	26419.6	0	0	0	0	0	26419.6
967.9	16151.7	16092.7	16092.7	16092.7	16092.7			965.7	15824.6	15753.4	15753.4	15753.4	15753.4	15753.4	15753.4			968.6	26505.1	26566.3	26566.3	26566.3	26566.3	26566.3	26566.3
967.8	16089	16064.8	16064.8	16064.8	16064.8			965.6	15739.6	15691.9	15691.9	15691.9	15691.9	15691.9	15691.9			968.5	26698.9	26533.9	26533.9	26533.9	26533.9	26533.9	26533.9
967.7	16215.1	16014.7	16014.7	16014.7	16014.7			965.5	15655.4	15643.7	15643.7	15643.7	15643.7	15643.7	15643.7			968.4	26641.5	26492.8	26492.8	26492.8	26492.8	26492.8	26492.8
967.6	16248.5	15965.2	15965.2	15965.2	15965.2			965.4	15548	15568.6	15568.6	15568.6	15568.6	15568.6	15568.6			968.3	26562	26453.7	26453.7	26453.7	26453.7	26453.7	26453.7
967.5	15930.4	15935.8	15935.8	15935.8	15935.8			965.3	15450.7	15511.4	15511.4	15511.4	15511.4	15511.4	15511.4			968.2	26415.5	26408.9	26408.9	26408.9	26408.9	26408.9	26408.9
967.4	15676.4	15893.9	15893.9	15893.9	15893.9			965.2	15449.1	15479.4	15479.4	15479.4	15479.4	15479.4	15479.4			968.1	26393	26384.8	26384.8	26384.8	26384.8	26384.8	26384.8
967.3	16089.4	15852.5	15852.5	15852.5	15852.5			965.1	15453.5	15479.2	15479.2	15479.2	15479.2	15479.2	15479.2			968	26342.8	26374.6	26374.6	26374.6	26374.6	26374.6	26374.6
967.2	16008.5	15837.3	15837.3	15837.3	15837.3			965	15495.4	15479	15479	15479	15479	15479	15479			967.9	26363.2	26366.8	26366.8	26366.8	26366.8	26366.8	26366.8
967.1	15735.8	15826.7	15826.7	15826.7	15826.7			964.9	15596.3	15478.2	15478.2	15478.2	15478.2	15478.2	15478.2			967.8	26419.1	26356.8	26356.8	26356.8	26356.8	26356.8	26356.8
967	15783.1	15801.8	15801.8	15801.8	15801.8			964.8	15717.6	15476.6	15476.6	15476.6	15476.6	15476.6	15476.6			967.7	26374.3	26341.8	26341.8	26341.8	26341.8	26341.8	26341.8
966.9	15769.2	15778.3	15778.3	15778.3	15778.3			964.7	15872.9	15474.2	15474.2	15474.2	15474.2	15474.2	15474.2			967.6	26393.8	26277.7	26277.7	26277.7	26277.7	26277.7	26277.7
966.8	15935.5	15742.1	15742.1	15742.1	15742.1			964.6	15886.2	15471	15471	15471	15471	15471	15471			967.5	26664.5	26221	26221	26221	26221	26221	26221
966.7	16030.9	15707.9	15707.9	15707.9	15707.9			964.5	15913.8	15467.1	15467.1	15467.1	15467.1	15467.1	15467.1			967.4	26004.7	26160.6	26160.6	26160.6	26160.6	26160.6	26160.6
966.6	15533.1	15680.1	15680.1	15680.1	15680.1			964.4	15908.6	15463	15463	15463	15463	15463	15463			967.3	26187.1	26120.2	26120.2	26120.2	26120.2	26120.2	26120.2
966.5	15543.6	15640.8	15640.8	15640.8	15640.8			964.3	15864.7	15458.6	15458.6	15458.6	15458.6	15458.6	15458.6			967.2	25932.7	26072.5	26072.5	26072.5	26072.5	26072.5	26072.5
966.4	15775.7	15609.2	15609.2	15609.2	15609.2			964.2	15962.5	15453.7	15453.7	15453.7	15453.7	15453.7	15453.7			967.1	26258.4	26061.3	26061.3	26061.3	26061.3	26061.3	26061.3
966.3	15674.7	15607.6	15607.6	15607.6	15607.6			964.1	16107.8	15448.2	15448.2	15448.2	15448.2	15448.2	15448.2			967	26074.4	26037.9	26037.9	26037.9	26037.9	26037.9	26037.9
966.2	15518.8	15599.8	15599.8	15599.8	15599.8			964	16219.4	15441.9	15441.9	15441.9	15441.9	15441.9	15441.9			966.9	26072	26021.6	26021.6	26021.6	26021.6	26021.6	26021.6
966.1	15722.9	15582.9	15582.9	15582.9	15582.9			963.9	16310.4	15434.5	15434.5	15434.5	15434.5	15434.5	15434.5			966.8	25954.2	26001.6	26001.6	26001.6	26001.6	26001.6	26001.6
966	15810.5	15563.4	15563.4	15563.4	15563.4			963.8	16420.3	15426	15426	15426	15426	15426	15426			966.7	25859.2	25980.3	25980.3	25980.3	25980.3	25980.3	25980.3
965.9	15773.3	15537.1	15537.1	15537.1	15537.1			963.7	16474.9	15416.9	15416.9	15416.9	15416.9	15416.9	15416.9			966.6	26129.3	25948.2	25948.2	25948.2	25948.2	25948.2	25948.2
965.8	15812.3	15507.5	15507.5	15507.5	15507.5			963.6	16399.7	15407.5	15407.5	15407.5	15407.5	15407.5	15407.5			966.5	26026.5	25919.7	25919.7	25919.7	25919.7	25919.7	25919.7
965.7	15506.8	15475.3	15475.3	15475.3	15475.3			963.5	16351.3	15397.9	15397.9	15397.9	15397.9	15397.9	15397.9			966.4	25856.3	25880.2	25880.2	25880.2	25880.2	25880.2	25880.2
965.6	15669.9	15445.9	15445.9	15445.9	15445.9			963.4	16373.7	15388.3	15388.3	15388.3	15388.3	15388.3	15388.3			966.3	25880	25809.1	25809.1	25809.1	25809.1	25809.1	25809.1
965.5	15563.6	15424.1	15424.1	15424.1	15424.1			963.3	16329.8	15378.9	15378.9	15378.9	15378.9	15378.9	15378.9			966.2	25932.4	25741.3	25741.3	25741.3	25741.3	25741.3	25741.3
965.4	15370.5	15415.7	15415.7	15415.7	15415.7			963.2	16361.9	15369.5	15369.5	15369.5	15369.5	15369.5	15369.5			966.1	25812.4	25717.5	25717.5	25717.5	25717.5	25717.5	25717.5
965.3	15234.9	15404.3	15404.3	15404.3	15404.3			963.1	16329.4	15360.1	15360.1	15360.1	15360.1	15360.1	15360.1			966	25395.9	25717.1	25717.1	25717.1	25717.1	25717.1	25717.1
965.2	15558.5	15393.1	15393.1	15393.1	15393.1			963	16318.9	15351	15351	15351	15351	15351	15351			965.9	25566.7	25716.2	25716.2	25716.2	25716.2	25716.2	25716.2
965.1	15602.1	15381.7	15381.7	15381.7	15381.7			962.9	16192.7	15342.1	15342.1	15342.1	15342.1	15342.1	15342.1			965.8	26008.4	25714.2	25714.2	25714.2	25714.2	25714.2	25714.2
965	15510.8	15366.8	15366.8	15366.8	15366.8			962.8	16180.9	15333.5	15333.5	15333.5	15333.5	15333.5	15333.5			965.7	26322	25712.4	25712.4	25712.4	25712.4	25712.4	25712.4
964.9	15427.2	15345.9	15345.9	15345.9	15345.9			962.7	16154.5	15325.3	15325.3	15325.3	15325.3	15325.3	15325.3			965.6	25730.5	25709.8	25709.8	25709.8	25709.8	25709.8	25709.8
964.8	15371	15328.2	15328.2	15328.2	15328.2			962.6	16062.9	15317.8	15317.8	15317.8	15317.8	15317.8	15317.8			965.5	25624	25706.1	25706.1	25706.1	25706.1	25706.1	25706.1
964.7	15347.6	15310.8	15310.8	15310.8	15310.8			962.5	15925.2	15311	15311	15311	15311	15311	15311			965.4	25941.5	25703.4	25703.4	25703.4	25703.4	25703.4	25703.4
964.6	15508.5	15285.7	15285.7	15285.7	15285.7			962.4	15816.8	15304.9	15304.9	15304.9	15304.9	15304.9	15304.9			965.3	25631.4	25702.5	25702.5	25702.5	25702.5	25702.5	25702.5
964.5	15697.7	15259.2	15259.2	15259.2	15259.2			962.3	15726	15299.6	15299.6	15299.6	15299.6	15299.6	15299.6			965.2	25705.1	25700.6	25700.6	25700.6	25700.6	25700.6	25700.6
964.4	15366.7	15232.1	15232.1	15232.1	15232.1			962.2	15775.5	15294.6	15294.6	15294.6	15294.6	15294.6	15294.6			965.1	26056	25697.4	25697.4	25697.4	25697.4	25697.4	25697.4
964.3	15280.6	15211.4	15211.4	15211.4	15211.4			962.1	15812.1	15289.6	15289.6	15289.6	15289.6	15289.6	15289.6			965	26074.2	25693	25693	25693	25693	25693	25693
964.2	15004.2	15198	15198	15198	15198			962	15954.8	15284.3	15284.3	15284.3	15284.3	15284.3	15284.3			964.9	26275.7	25687.8	25687.8	25687.8	25687.8	25687.8	25687.8
964.1	15167.2	15198	15198	15198	15198			961.9	15917.7	15278.9	15278.9	15278.9	15278.9	15278.9	15278.9			964.8	25897.1	25682	25682	25682	25682	25682	25682
964	15171.5	15197.2	15197.2	15197.2	15197.2			961.8	15785.1	15273.8	15273.8	15273.8	15273.8	15273.8	15273.8			964.7	25855.2	25676.4	25676.4	25676.4	25676.4	25676.4	25676.4
963.9	15451.8	15197.1	15197.1	15197.1	15197.1			961.7	15593.8	15269.4	15269.4	15269.4	15269.4	15269.4	15269.4			964.6	25996.1	25671.1	25671.1	25671.1	25671.1	25671.1	25671.1
963.8	15203.8	15194.7	15194.7	15194.7	15194.7			961.6	15398.5	15266.1	15266.1	15266.1	15266.1	15266.1	15266.1			964.5	25909.2	25666.6	25666.6	25666.6	25666.6	25666.6	25666.6
963.7	15273.6	15191.1	15191.1	15191.1	15191.1			961.5	15353	15263.7	15263.7	15263.7	15263.7	15263.7	15263.7			964.4	25995.2	25660.4	25660.4	25660.4	25660.4	25660.4	25660.4
963.6	15307.8	15186.7	15186.7	15186.7	15186.7			961.4	15426.2	15261.8	15261.8	15261.8	15261.8	15261.8	15261.8			964.3	26433.3	25653.8	25653.8	25653.8	25653.8	25653.8	25653.8
963.5	15239.7	15184.7	15184.7	15184.7	15184.7			961.3	15523.1	15259.9	15259.9	15259.9	15259.9	15259.9	15259.9			964.2	25942.5	25646.2	25646.2	25646.2	25646.2	25646.2	25646.2
963.4	15146.5	15182.9	15182.9	15182.9	15182.9			961.2	15627.1	15257.5	15257.5	15257.5	15257.5	15257.5	15257.5			964.1	26319.3	25636.7	25636.7	25636.7	25636.7	25636.7	25636.7
963.3	15176.8	15182	15182	15182	15182			961.1	15572.3	15254.9	15254.9	15254.9	15254.9	15254.9	15254.9			964	26482.9	25624.5	25624.5	25624.5	25624.5	25624.5	25624.5
963.2	15153.8	15181.9	15181.9	15181.9	15181.9			961	15492	15252.3	15252.3	15252.3	15252.3	15252.3	15252.3			963.9	26838.7	25611.6	25611.6	25611.6	25611.6	25611.6	25611.6
963.1	15193	15181.5	15181.5	15181.5	15181.5			960.9	15415.2	15250.1	15250.1	15250.1	15250.1	15250.1	15250.1			963.8	26626.7	25595.3	25595.3	25595.3	25595.3	25595.3	25595.3
963	15463.7	15180.9	15180.9	15180.9	15180.9			960.8	15307.2	15248.6	15248.6	15248.6	15248.6	15248.6	15248.6			963.7	26995.1	25575.7	25575.7	25575.7	25575.7	25575.7	25575.7
962.9	15222.5	15180.2	15180.2	15180.2	15180.2			960.7	15253.7	15247.7	15247.7	15247.7	15247.7	15247.7	15247.7			963.6	27384.2	25554.1	25554.1	25554.1	25554.1	25554.1	25554.1
962.8	15227.9	15179	15179	15179	15179			960.6	15240.7	15247.1	15247.1	15247.1	15247.1	15247.1	15247.1			963.5	27035.2	25533	25533	25533	25533	25533	25533
962.7	15395.8	15177.1	15177.1	15177.1	15177.1			960.5	15295.8	15246.7	15246.7	15246.7	15246.7	15246.7	15246.7			963.4	26543.8	25510.6	25510.6	25510.6	25510.6	25510.6	25510.6
962.6	15540.5	15175.1	15175.1	15175.1	15175.1			960.4	15364.4	15246	15246	15246	15246	15246	15246			963.3	26999.2	25487.2	25487.2	25487.2	25487.2	25487.2	25487.2
962.5	15465	15173.3	15173.3	15173.3	15173.3			960.3	15427.8	15244.9	15244.9	15244.9	15244.9	15244.9	15244.9			963.2	27202.6	25464	25464	25464	25464	25464	25464
962.4	15181.4	15171	15171	15171	15171			960.2	15453.3	15243.4	15243.4	15243.4	15243.4	15243.4	15243.4			963.1	27247.4	25439.8	25439.8	25439.8	25439.8	25439.8	25439.8
962.3	15420.2	15168.7	15168.7	15168.7	15168.7			960.1	15482.3	15241.5	15241.5	15241.5	15241.6	15241.5	15241.6			963	27227.6	25414.6	25414.6	25414.6	25414.6	25414.6	25414.6
962.2	15432.5	15166.8	15166.8	15166.8	15166.8			960	15447.6	15239.6	15239.6	15239.6	15239.6	15239.6	15239.6			962.9	26759.3	25389.7	25389.7	25389.7	25389.7	25389.7	25389.7
962.1	15330.5	15164.6	15164.6	15164.6	15164.6			959.9	15423.7	15237.7	15237.7	15237.7	15237.8	15237.7	15237.8			962.8	26824.9	25366.6	25366.6	25366.6	25366.6	25366.6	25366.6
962	15569.5	15161.6	15161.6	15161.6	15161.6			959.8	15339.3	15236.2	15236.2	15236.2	15236.3	15236.2	15236.3			962.7	26473.7	25344.7	25344.7	25344.7	25344.7	25344.7	25344.7
961.9	15556.6	15158.4	15158.4	15158.4	15158.4			959.7	15309.2	15235	15235	15235	15235.1	15235	15235.1			962.6	26713.3	25324.4	25324.4	25324.4	25324.4	25324.4	25324.4
961.8	15571.3	15155.7	15155.7	15155.7	15155.7			959.6	15277.7	15234.1	15234.1	15234.1	15234.4	15234.1	15234.4			962.5	26620.1	25305.5	25305.5	25305.5	25305.5	25305.5	25305.5
961.7	15157.8	15153.6	15153.6	15153.6	15153.6			959.5	15256.7	15233.7	15233.7	15233.7	15234	15233.7	15234			962.4	26222.7	25287.7	25287.7	25287.7	25287.7	25287.7	25287.7
961.6	14970.9	15152.1	15152.1	15152.1	15152.1			959.4	15219	15233.3	15233.3	15233.3	15233.8	15233.3	15233.8			962.3	26318.2	25270.7	25270.7	25270.7	25270.7	25270.7	25270.7
961.5	15273.6	15151.6	15151.6	15151.6	15151.6			959.3	15302.4	15232.8	15232.8	15232.8	15233.5	15232.8	15233.5			962.2	26174.6	25255	25255	25255	25255	25255	25255
961.4	15023.7	15151	15151	15151	15151			959.2	15354.6	15232.2	15232.2	15232.2	15233.1	15232.2	15233.1			962.1	26175.3	25240.8	25240.8	25240.8	25240.8	25240.8	25240.8
961.3	15332.2	15149.9	15149.9	15149.9	15149.9			959.1	15355.6	15231.5	15231.5	15231.5	15232.8	15231.5	15232.8			962	26066.7	25226.4	25226.4	25226.4	25226.4	25226.4	25226.4
961.2	15486.3	15148.2	15148.2	15148.2	15148.2			959	15294.2	15230.7	15230.7	15230.7	15232.4	15230.7	15232.4			961.9	26210.2	25213.9	25213.9	25213.9	25213.9	25213.9	25213.9
961.1	15279.1	15146.6	15146.6	15146.6	15146.6			958.9	15278.6	15230	15230	15230	15232.4	15230	15232.4			961.8	25634	25203.5	25203.5	25203.5	25203.5	25203.5	25203.5
961	15234.6	15144.4	15144.4	15144.4	15144.4			958.8	15218.1	15229.5	15229.5	15229.5	15232.8	15229.5	15232.8			961.7	25434.8	25194.4	25194.4	25194.4	25194.4	25194.4	25194.4
960.9	15411.6	15142.4	15142.4	15142.4	15142.4			958.7	15257.5	15229	15229	15229	15233.4	15229	15233.5			961.6	25656.5	25186.8	25186.8	25186.8	25186.8	25186.8	25186.8
960.8	15213.6	15140	15140	15140	15140			958.6	15338.2	15228.3	15228.3	15228.3	15234.2	15228.3	15234.2			961.5	25555.9	25180.7	25180.7	25180.7	25180.7	25180.7	25180.7
960.7	15662.6	15137.3	15137.3	15137.3	15137.3			958.5	15438.6	15227.2	15227.2	15227.2	15235.1	15227.2	15235.1			961.4	25666.9	25174.9	25174.9	25174.9	25174.9	25174.9	25174.9
960.6	15510.7	15134.5	15134.5	15134.5	15134.5			958.4	15443.1	15225.8	15225.8	15225.8	15236.2	15225.8	15236.2			961.3	25491.8	25170	25170	25170	25170	25170	25170
960.5	15238.6	15131.7	15131.7	15131.7	15131.7			958.3	15413.2	15224.1	15224.1	15224.1	15237.7	15224.1	15237.8			961.2	25109.7	25165.6	25165.6	25165.6	25165.6	25165.6	25165.6
960.4	15447.7	15128.2	15128.2	15128.2	15128.2			958.2	15381.2	15222.5	15222.5	15222.5	15240.3	15222.5	15240.3			961.1	25507.6	25162.1	25162.1	25162.1	25162.1	25162.1	25162.1
960.3	15622.8	15124.9	15124.9	15124.9	15124.9			958.1	15303.9	15221.1	15221.1	15221.2	15244.2	15221.1	15244.3			961	25202.9	25159.6	25159.6	25159.6	25159.6	25159.6	25159.6
960.2	15479.3	15122.2	15122.2	15122.2	15122.2			958	15251.8	15220.4	15220.4	15220.4	15250.1	15220.4	15250.2			960.9	25317.4	25157.9	25157.9	25157.9	25157.9	25157.9	25157.9
960.1	15091.7	15119.9	15119.9	15119.9	15119.9			957.9	15158.4	15220.1	15220.1	15220.2	15258.2	15220.1	15258.2			960.8	25227.8	25155.5	25155.5	25155.5	25155.5	25155.5	25155.5
960	15008	15117.8	15117.8	15117.8	15117.8			957.8	15143.7	15219.8	15219.8	15219.9	15268.1	15219.8	15268.2			960.7	25298.7	25153.6	25153.6	25153.6	25153.6	25153.6	25153.6
959.9	15284.3	15116.1	15116.1	15116.1	15116.1			957.7	15242.8	15219.3	15219.3	15219.5	15280.3	15219.3	15280.5			960.6	25368.4	25151.1	25151.1	25151.1	25151.2	25151.1	25151.2
959.8	15273.2	15114.9	15114.9	15114.9	15114.9			957.6	15376.4	15218.5	15218.5	15218.7	15295	15218.5	15295.2			960.5	25372	25148.9	25148.9	25148.9	25148.9	25148.9	25148.9
959.7	15184.3	15113.7	15113.7	15113.7	15113.7			957.5	15458.2	15217.2	15217.2	15217.5	15312.4	15217.2	15312.7			960.4	25238.5	25146.5	25146.5	25146.5	25146.6	25146.5	25146.6
959.6	15096.3	15112.3	15112.3	15112.3	15112.3			957.4	15451.4	15215.4	15215.4	15215.9	15333.2	15215.4	15333.7			960.3	25254.5	25144.7	25144.7	25144.7	25144.8	25144.7	25144.8
959.5	15124.1	15111.1	15111.1	15111.1	15111.1			957.3	15404.8	15213.5	15213.5	15214	15358.1	15213.5	15358.7			960.2	25095.7	25143.2	25143.2	25143.2	25143.3	25143.2	25143.3
959.4	15076	15109.9	15109.9	15109.9	15109.9			957.2	15382.7	15211.4	15211.4	15212.2	15387.8	15211.4	15388.6			960.1	25274.5	25142.7	25142.7	25142.7	25143	25142.7	25143
959.3	15300.2	15108.5	15108.5	15108.5	15108.5			957.1	15400	15209.3	15209.3	15210.3	15422.9	15209.3	15424			960	24996.8	25142.6	25142.6	25142.6	25143	25142.6	25143
959.2	15321.6	15106.8	15106.8	15106.8	15106.8			957	15506.7	15206.9	15206.9	15208.3	15463.7	15206.9	15465.1			959.9	25092.1	25138.6	25138.6	25138.6	25139.1	25138.6	25139.1
959.1	15224.5	15105.1	15105.1	15105.1	15105.1			956.9	15588.3	15204	15204	15206	15510.5	15204	15512.5			959.8	25267.2	25137	25137	25137	25137.7	25137	25137.7
959	15164.4	15103	15103	15103	15103			956.8	15644.7	15200.7	15200.7	15203.3	15563.7	15200.7	15566.3			959.7	25062.5	25135.2	25135.2	25135.2	25136.2	25135.2	25136.2
958.9	15236.2	15101.1	15101.1	15101.1	15101.1			956.7	15681.8	15196.7	15196.7	15200.2	15623.4	15196.7	15626.8			959.6	25291.6	25132.8	25132.8	25132.8	25134.2	25132.8	25134.2
958.8	15212.8	15099.1	15099.1	15099.1	15099.1			956.6	15796.1	15192	15192	15196.6	15689.5	15192	15694.1			959.5	25442.7	25129.7	25129.7	25129.7	25131.6	25129.7	25131.6
958.7	15359.9	15096.9	15096.9	15096.9	15096.9			956.5	15914.8	15186.7	15186.7	15192.7	15762.1	15186.7	15768.1			959.4	25440.2	25126.8	25126.8	25126.8	25129.5	25126.8	25129.5
958.6	15370	15094.3	15094.3	15094.3	15094.3			956.4	15945.1	15180.9	15180.9	15188.7	15840.9	15180.9	15848.7			959.3	25081.3	25124	25124	25124	25127.6	25124	25127.6
958.5	15385.5	15091.2	15091.2	15091.2	15091.2			956.3	15938.3	15174.6	15174.6	15184.7	15925.1	15174.6	15935.3			959.2	25020.6	25121.3	25121.3	25121.3	25126.3	25121.3	25126.3
958.4	15543.8	15087.5	15087.5	15087.5	15087.5			956.2	15954.1	15167.8	15167.8	15180.9	16013.9	15167.8	16026.9			959.1	25142.1	25118.8	25118.8	25118.8	25125.4	25118.8	25125.4
958.3	15589.2	15083.4	15083.4	15083.4	15083.4			956.1	16040.8	15160.7	15160.7	15177.5	16105.7	15160.7	16122.5			959	25327.3	25116.1	25116.1	25116.1	25124.9	25116.1	25124.9
958.2	15599	15079.6	15079.6	15079.6	15079.6			956	16100	15153.1	15153.1	15174.5	16198.8	15153.1	16220.2			958.9	25537.6	25112.7	25112.7	25112.7	25124.5	25112.7	25124.5
958.1	15131.8	15075.8	15075.8	15075.8	15075.8			955.9	16213.7	15144.8	15144.8	15172	16290.8	15144.8	16318			958.8	25448.1	25108.9	25108.9	25108.9	25124.6	25108.9	25124.6
958	15321.2	15072.2	15072.2	15072.2	15072.2			955.8	16285.8	15136	15136	15170.3	16379.3	15136	16413.6			958.7	25233	25104.4	25104.4	25104.4	25125	25104.4	25125
957.9	15487.8	15068.6	15068.6	15068.6	15068.6			955.7	16288.4	15126.4	15126.4	15169.5	16461.4	15126.4	16504.6			958.6	25576.1	25099.2	25099.2	25099.2	25126.2	25099.2	25126.2
957.8	15455.1	15065	15065	15065	15065			955.6	16465.2	15115.8	15115.8	15169.6	16534.3	15115.8	16588.2			958.5	25702.9	25093.8	25093.8	25093.8	25128.8	25093.8	25128.8
957.7	15613.3	15061.3	15061.3	15061.3	15061.3			955.5	16662.9	15104.2	15104.2	15171.1	16595.2	15104.2	16662.1			958.4	25671.3	25088.4	25088.4	25088.4	25133.5	25088.4	25133.5
957.6	15233.4	15057.3	15057.3	15057.3	15057.3			955.4	16785	15091.6	15091.6	15174.2	16641.6	15091.6	16724.2			958.3	25351.6	25082.8	25082.8	25082.9	25140.7	25082.8	25140.7
957.5	15434.3	15053.8	15053.8	15053.8	15053.8			955.3	16847.6	15077.9	15077.9	15179.3	16671.2	15077.9	16772.6			958.2	25319.4	25077.9	25077.9	25077.9	25151.5	25077.9	25151.6
957.4	15117.1	15050.4	15050.4	15050.4	15050.4			955.2	16906.8	15063.3	15063.3	15187.1	16682.7	15063.3	16806.5			958.1	25110.9	25073.2	25073.2	25073.2	25166.4	25073.2	25166.4
957.3	15397	15047.4	15047.4	15047.4	15047.4			955.1	16937.7	15048.2	15048.2	15198.5	16675.3	15048.2	16825.7			958	25502.2	25068.9	25068.9	25069	25186	25068.9	25186.1
957.2	15276.4	15044.2	15044.2	15044.2	15044.2			955	16911	15032.8	15032.8	15214.2	16649.1	15032.8	16830.5			957.9	25343.5	25064.5	25064.5	25064.5	25210.7	25064.5	25210.8
957.1	15401.3	15040.8	15040.8	15040.8	15040.8			954.9	16897.4	15017.4	15017.4	15234.9	16604.7	15017.4	16822.2			957.8	25450.3	25059.3	25059.3	25059.5	25240.7	25059.3	25240.8
957	15516.3	15036.6	15036.6	15036.6	15036.6			954.8	16828.8	15002	15002	15261.4	16543.3	15002	16802.6			957.7	25682.7	25052.5	25052.5	25052.6	25275.9	25052.5	25276.1
956.9	15638.9	15032.8	15032.8	15032.8	15032.8			954.7	16746.6	14986.9	14986.9	15294.2	16466.8	14986.9	16774.1			957.6	26192.1	25044.8	25044.8	25045.1	25318.2	25044.8	25318.5
956.8	15063.8	15028.9	15028.9	15028.9	15028.9			954.6	16744.3	14971.9	14971.9	15333.8	16377.3	14971.9	16739.2			957.5	25955.5	25036.2	25036.2	25036.6	25368.5	25036.2	25368.9
956.7	15374.2	15024.3	15024.3	15024.3	15024.3			954.5	16770.7	14957	14957	15380.5	16277.3	14957	16700.9			957.4	25889.4	25027.3	25027.3	25027.9	25428.3	25027.3	25428.9
956.6	15794.7	15019.4	15019.4	15019.4	15019.4			954.4	16752.6	14942.2	14942.2	15434.6	16169.6	14942.2	16662			957.3	25554.1	25018.3	25018.3	25019.2	25498.7	25018.3	25499.6
956.5	15721.3	15014.6	15014.6	15014.6	15014.6			954.3	16716.3	14927.4	14927.4	15496.2	16056.8	14927.4	16625.6			957.2	25726.9	25009.7	25009.7	25011	25581.2	25009.7	25582.5
956.4	15502.1	15009.5	15009.6	15009.5	15009.6			954.2	16643.3	14912.9	14912.9	15565.5	15941.9	14912.9	16594.5			957.1	25850.9	25001.2	25001.2	25003.1	25676	25001.2	25677.9
956.3	15200.9	15004.4	15004.4	15004.4	15004.4			954.1	16496.1	14899	14899	15642.5	15827.4	14899	16571			957	25787.4	24992.4	24992.4	24995.1	25783	24992.4	25785.8
956.2	15421.4	15000	15000.1	15000	15000.1			954	16371.1	14885.6	14885.6	15726.8	15715.5	14885.6	16556.7			956.9	26088.1	24982.8	24982.8	24986.7	25902.1	24982.8	25906
956.1	15269.3	14996.2	14996.3	14996.2	14996.3			953.9	16325.7	14872.8	14872.8	15817.6	15607.9	14872.8	16552.7			956.8	25950	24972.9	24972.9	24978.5	26033.4	24972.9	26038.9
956	15277.2	14992.5	14992.7	14992.5	14992.7			953.8	16321.2	14860.1	14860.1	15913.3	15505.6	14860.1	16558.8			956.7	25843.4	24962.3	24962.3	24970.1	26175.5	24962.3	26183.3
955.9	15418.2	14988.5	14988.9	14988.5	14988.9			953.7	16480.2	14847.2	14847.2	16012.2	15409.2	14847.2	16574.1			956.6	26286.8	24950.3	24950.3	24961.2	26326.6	24950.3	26337.5
955.8	15353.6	14984.3	14984.9	14984.3	14984.9			953.6	16602.5	14833.5	14833.5	16112	15318.7	14833.5	16597.2			956.5	26586	24937.5	24937.5	24952.6	26485.4	24937.5	26500.5
955.7	15548.9	14979.9	14980.7	14979.9	14980.7			953.5	16764.9	14819.1	14819.1	16210.6	15234.6	14819.1	16626.2			956.4	26504.2	24923.5	24923.5	24944.4	26648.8	24923.5	26669.6
955.6	15405	14974.9	14976.2	14974.9	14976.2			953.4	16776	14803.8	14803.8	16305.7	15156.9	14803.8	16658.9			956.3	26664.6	24907.8	24907.8	24936.3	26813	24907.8	26841.5
955.5	15597	14970.1	14972	14970.1	14972			953.3	16756.6	14787.9	14787.9	16395.2	15085.7	14787.9	16693			956.2	26880	24891.3	24891.3	24930	26975.3	24891.3	27014
955.4	15267.2	14964.9	14967.7	14964.9	14967.7			953.2	16743.7	14771.7	14771.7	16476.5	15020.9	14771.7	16725.7			956.1	26690.2	24874	24874	24926.3	27131.3	24874	27183.6
955.3	15618.1	14959.7	14963.8	14959.7	14963.8			953.1	16756.3	14755.4	14755.4	16547.3	14962.5	14755.4	16754.3			956	26956.9	24855.7	24855.7	24925.9	27276	24855.7	27346.2
955.2	15442.4	14955.1	14961	14955.1	14961			953	16752.1	14739	14739	16605.2	14909.8	14739	16776			955.9	27083.7	24835.8	24835.8	24929.3	27404.1	24835.8	27497.6
955.1	15072.8	14951.1	14959.6	14951.1	14959.6			952.9	16748	14722.5	14722.5	16647.9	14862.4	14722.5	16787.7			955.8	27614.9	24814.2	24814.2	24937.8	27510.8	24814.2	27634.5
955	15112.3	14946.6	14958.8	14946.6	14958.8			952.8	16752.9	14705.7	14705.7	16673.3	14819.4	14705.7	16787.1			955.7	27833.3	24790.4	24790.4	24952.9	27591.3	24790.4	27753.8
954.9	15581.2	14941.9	14959.1	14941.9	14959.1			952.7	16866.9	14688.6	14688.6	16680.3	14780.5	14688.6	16772.1			955.6	27953.2	24764.3	24764.3	24976.4	27641.6	24764.3	27853.7
954.8	15711.5	14937.3	14961.4	14937.3	14961.4			952.6	16811.9	14671.5	14671.5	16668	14745.2	14671.5	16741.7			955.5	28372.6	24736.1	24736.1	25011	27659.2	24736.1	27934.1
954.7	15359.8	14931.7	14965.3	14931.7	14965.3			952.5	16768	14654.2	14654.2	16636.5	14712.9	14654.2	16695.2			955.4	28230.6	24706.9	24706.9	25060.8	27643.4	24706.9	27997.2
954.6	15634.9	14925.8	14972	14925.8	14972			952.4	16695.5	14637.2	14637.2	16586.4	14683.7	14637.2	16632.9			955.3	28157.6	24676.9	24676.9	25129.2	27593.9	24676.9	28046.2
954.5	15382.1	14919.9	14983.1	14919.9	14983.1			952.3	16532.8	14620.8	14620.8	16519.2	14657.3	14620.8	16555.7			955.2	28197.6	24646.1	24646.1	25220.3	27511.5	24646.1	28085.7
954.4	15460.6	14914.6	15000.2	14914.6	15000.2			952.2	16433.2	14604.9	14604.9	16436.4	14633.4	14604.9	16465			955.1	28320.2	24615.2	24615.2	25339.2	27398.8	24615.2	28122.8
954.3	15312	14909.4	15024.3	14909.4	15024.3			952.1	16451.6	14589.4	14589.4	16340.1	14611.5	14589.4	16362.2			955	28213.2	24584.4	24584.4	25490.6	27259	24584.4	28165.2
954.2	15261	14904.6	15057.6	14904.6	15057.6			952	16401.8	14574.5	14574.5	16232.7	14591.6	14574.5	16249.8			954.9	28107.8	24553	24553	25679.3	27095.3	24553	28221.6
954.1	15358.4	14899.5	15101.4	14899.5	15101.4			951.9	16230.3	14560.5	14560.5	16117.1	14573.5	14560.5	16130.1			954.8	28333.4	24520.5	24520.5	25910.4	26911.6	24520.5	28301.5
954	15537	14894.3	15158.5	14894.3	15158.5			951.8	15968.6	14547.4	14547.4	15995.8	14557.3	14547.4	16005.7			954.7	28701	24486.8	24486.8	26189.4	26712.6	24486.8	28415.2
953.9	15500.3	14888.3	15231	14888.3	15231			951.7	15801.9	14535.5	14535.5	15871.9	14543	14535.5	15879.4			954.6	29008.1	24451.4	24451.4	26521.8	26502.6	24451.4	28572.9
953.8	15818.4	14881.2	15321.9	14881.2	15321.9			951.6	15610.2	14525.1	14525.1	15748	14530.7	14525.1	15753.6			954.5	29063.2	24413.5	24413.5	26912.1	26285.4	24413.5	28784
953.7	15930.5	14873.3	15435	14873.3	15435			951.5	15440.8	14515.9	14515.9	15625.9	14520.1	14515.9	15630.1			954.4	29599.7	24373.1	24373.1	27365.6	26065.2	24373.1	29057.7
953.6	15863.5	14864.5	15574	14864.5	15574			951.4	15432.6	14507.8	14507.8	15507.4	14510.9	14507.8	15510.5			954.3	29718.3	24331.1	24331.1	27887.1	25846.7	24331.1	29402.7
953.5	16056.5	14854.8	15743	14854.8	15743			951.3	15263.4	14500.7	14500.7	15394.2	14503	14500.7	15396.5			954.2	29579.6	24287	24287	28479	25632.4	24287	29824.4
953.4	16023	14844.6	15946	14844.6	15946			951.2	15126.3	14494.5	14494.5	15287.2	14496.2	14494.5	15288.8			954.1	30121.8	24240.5	24240.5	29141.9	25424.6	24240.5	30326
953.3	16135.8	14833.6	16186.6	14833.6	16186.6			951.1	15051.5	14488.9	14488.9	15187.1	14490.1	14488.9	15188.3			954	30398.3	24191.7	24191.7	29874.5	25225.1	24191.7	30907.9
953.2	16405.7	14821.8	16468	14821.8	16468			951	15031.1	14484	14484	15094.7	14484.9	14484	15095.6			953.9	30813.5	24139.9	24139.9	30671.7	25034.4	24139.9	31566.3
953.1	16325.8	14809.2	16792.1	14809.2	16792.1			950.9	14970.6	14479.7	14479.7	15010.2	14480.3	14479.7	15010.8			953.8	31504	24083.7	24083.7	31524.7	24851.9	24083.7	32293
953	16590.3	14794.2	17158.8	14794.2	17158.8			950.8	14895.6	14475.7	14475.7	14933.5	14476.1	14475.7	14933.9			953.7	32129.6	24022.4	24022.4	32421.5	24677	24022.4	33076.2
952.9	17471	14777.1	17567.4	14777.1	17567.4			950.7	14891.3	14471.9	14471.9	14864.4	14472.3	14471.9	14864.7			953.6	33133.6	23955	23955	33345.8	24508.7	23955	33899.5
952.8	17446.8	14757.3	18014.5	14757.3	18014.5			950.6	14866.4	14468.4	14468.4	14802.8	14468.6	14468.4	14803			953.5	34030.3	23880.1	23880.1	34277.2	24345	23880.1	34742.1
952.7	18111.9	14733.8	18493.7	14733.8	18493.7			950.5	14879.2	14465	14465	14748	14465.2	14465	14748.2			953.4	35321.8	23796.9	23796.9	35192.1	24184.4	23796.9	35579.5
952.6	18678.1	14706	18996.1	14706	18996.1			950.4	14906.6	14461.6	14461.6	14699.7	14461.7	14461.6	14699.9			953.3	36525.8	23704.9	23704.9	36064.1	24025.6	23704.9	36384.8
952.5	19361.8	14674.7	19511.5	14674.7	19511.5			950.3	14861	14458.3	14458.3	14657.5	14458.4	14458.3	14657.5			953.2	37461	23604.3	23604.3	36865.9	23867.8	23604.3	37129.4
952.4	19617.6	14639	20024.8	14639	20024.8			950.2	14803.3	14455.2	14455.2	14620.8	14455.3	14455.2	14620.8			953.1	38212.3	23494.9	23494.9	37568.5	23710	23494.9	37783.6
952.3	20224	14598.8	20519.2	14598.8	20519.2			950.1	14734.9	14452.4	14452.4	14589.2	14452.4	14452.4	14589.2			953	39266.7	23378.7	23378.7	38146.3	23553.1	23378.7	38320.7
952.2	20897.2	14553.5	20975.5	14553.5	20975.5			950	14700.8	14449.9	14449.9	14562.3	14449.9	14449.9	14562.3			952.9	39209.7	23257	23257	38575.3	23397.4	23257	38715.7
952.1	21887.7	14503.5	21374.8	14503.5	21374.8			949.9	14698.5	14447.6	14447.6	14539.5	14447.7	14447.6	14539.5			952.8	39546.4	23130.6	23130.6	38835.4	23242.9	23130.6	38947.7
952	22251.9	14448.8	21698	14448.8	21698			949.8	14672.6	14445.6	14445.6	14520.2	14445.6	14445.6	14520.2			952.7	39953.9	23000.3	23000.3	38912.1	23089.5	23000.3	39001.3
951.9	22475.6	14390.6	21929.2	14390.6	21929.2			949.7	14662.9	14443.9	14443.9	14504.1	14443.9	14443.9	14504.1			952.6	40140.5	22868.7	22868.7	38799.6	22939.1	22868.7	38870
951.8	22379.3	14329.4	22055.2	14329.4	22055.2			949.6	14556.7	14442.3	14442.3	14490.7	14442.3	14442.3	14490.7			952.5	39583	22737	22737	38498.4	22792.3	22737	38553.7
951.7	22555.4	14266.7	22068.2	14266.7	22068.2			949.5	14585.9	14440.9	14440.9	14479.5	14440.9	14440.9	14479.5			952.4	38627.1	22607.6	22607.6	38017.7	22650.6	22607.6	38060.7
951.6	22652.7	14203.8	21965.7	14203.8	21965.7			949.4	14623.2	14439.4	14439.4	14470.1	14439.4	14439.4	14470.1			952.3	37556.8	22482.4	22482.4	37373.4	22515.7	22482.4	37406.8
951.5	22058.9	14141.4	21750.3	14141.4	21750.3			949.3	14664.3	14437.9	14437.9	14462.2	14438	14437.9	14462.2			952.2	36602.7	22363.4	22363.4	36587.5	22389.1	22363.4	36613.1
951.4	21878.8	14080.4	21430.5	14080.4	21430.5			949.2	14649.5	14436.3	14436.3	14455.3	14436.3	14436.3	14455.3			952.1	35605.7	22252.1	22252.1	35685.7	22271.6	22252.1	35705.3
951.3	21248.4	14022.3	21020.5	14022.3	21020.5			949.1	14680.8	14434.5	14434.5	14449.4	14434.5	14434.5	14449.4			952	34177.7	22148.7	22148.7	34695.9	22163.6	22148.7	34710.8
951.2	20343.7	13968.4	20537.8	13968.4	20537.8			949	14644.7	14432.7	14432.7	14444.3	14432.7	14432.7	14444.3			951.9	32967.7	22053.9	22053.9	33647.1	22065.1	22053.9	33658.3
951.1	19613.7	13919.2	20001.2	13919.2	20001.2			948.9	14636.9	14430.9	14430.9	14439.8	14430.9	14430.9	14439.8			951.8	31615.2	21968.1	21968.1	32568	21976.5	21968.1	32576.4
951	18751.3	13874.6	19430.3	13874.6	19430.3			948.8	14692.9	14428.9	14428.9	14435.7	14428.9	14428.9	14435.7			951.7	30329.7	21891.5	21891.5	31484.9	21897.8	21891.5	31491.2
950.9	18613.9	13835.3	18844.7	13835.3	18844.7			948.7	14719.3	14426.9	14426.9	14432.1	14426.9	14426.9	14432.1			951.6	29297.9	21823	21823	30420	21827.6	21823	30424.7
950.8	17563.2	13801	18261.3	13801	18261.3			948.6	14688.8	14424.9	14424.9	14428.8	14424.9	14424.9	14428.8			951.5	28684.4	21762.8	21762.8	29393.6	21766.2	21762.8	29397.1
950.7	16868.5	13771.3	17694.8	13771.3	17694.8			948.5	14634.9	14422.8	14422.8	14425.8	14422.8	14422.8	14425.8			951.4	27280.4	21709.7	21709.7	28420.5	21712.2	21709.7	28422.9
950.6	16408	13744.9	17156.1	13744.9	17156.1			948.4	14657	14420.7	14420.7	14423	14420.7	14420.7	14423			951.3	26761.4	21662.5	21662.5	27511.3	21664.3	21662.5	27513.1
950.5	16439.7	13722.3	16654.7	13722.3	16654.7			948.3	14679.9	14418.9	14418.9	14420.6	14418.9	14418.9	14420.6			951.2	26293.6	21620.6	21620.6	26673.9	21621.9	21620.6	26675.2
950.4	16006.4	13702.5	16195.9	13702.5	16195.9			948.2	14580.2	14417.3	14417.3	14418.6	14417.3	14417.3	14418.6			951.1	25713.4	21583.7	21583.7	25912.9	21584.6	21583.7	25913.8
950.3	15616.4	13684.6	15782.3	13684.6	15782.3			948.1	14504.7	14416	14416	14417	14416	14416	14417			951	25253.9	21549.4	21549.4	25227.9	21550.1	21549.4	25228.5
950.2	15566	13667.9	15414.8	13667.9	15414.8			948	14475.8	14415.1	14415.1	14415.7	14415.1	14415.1	14415.7			950.9	25388.4	21517.7	21517.7	24618.2	21518.2	21517.7	24618.7
950.1	15500.9	13652.6	15092.9	13652.6	15092.9			947.9	14432.6	14414.5	14414.5	14415	14414.5	14414.5	14415			950.8	24960.7	21488.9	21488.9	24081.7	21489.2	21488.9	24082
950	15417.1	13638.6	14814.6	13638.6	14814.6			947.8	14433	14414.3	14414.3	14414.7	14414.3	14414.3	14414.7			950.7	24346.2	21462.5	21462.5	23614.2	21462.7	21462.5	23614.4
949.9	15094.6	13625.7	14576.8	13625.7	14576.8			947.7	14354.9	14414.3	14414.3	14414.5	14414.3	14414.3	14414.5			950.6	23962.2	21438	21438	23210.2	21438.1	21438	23210.3
949.8	14826.6	13613.9	14375.9	13613.9	14375.9			947.6	14382.6	14414.2	14414.2	14414.4	14414.2	14414.2	14414.4			950.5	23938.5	21415.9	21415.9	22864.7	21416	21415.9	22864.8
949.7	14820.6	13603	14207.9	13603	14207.9			947.5	14468.2	14414	14414	14414.1	14414	14414	14414.1			950.4	23721.7	21395.7	21395.7	22571.5	21395.8	21395.7	22571.6
949.6	14864.1	13592.9	14068.8	13592.9	14068.8			947.4	14564.9	14413.7	14413.7	14413.8	14413.7	14413.7	14413.8			950.3	23629.2	21376.6	21376.6	22324	21376.7	21376.6	22324.1
949.5	14801.3	13583.3	13954.4	13583.3	13954.4			947.3	14668.4	14413.3	14413.3	14413.3	14413.3	14413.3	14413.3			950.2	23511.8	21358.3	21358.3	22116.3	21358.4	21358.3	22116.3
949.4	14719.1	13573.9	13860.8	13573.9	13860.8			947.2	14643.3	14412.7	14412.7	14412.8	14412.7	14412.7	14412.8			950.1	23402.7	21340.7	21340.7	21942.8	21340.7	21340.7	21942.8
949.3	14623.5	13564.9	13784.8	13564.9	13784.8			947.1	14555.3	14412.2	14412.2	14412.2	14412.2	14412.2	14412.2			950	23426.9	21323.6	21323.6	21798.5	21323.6	21323.6	21798.6
949.2	14535	13556.1	13723.1	13556.1	13723.1			947	14462.5	14411.7	14411.7	14411.7	14411.7	14411.7	14411.7			949.9	23264.9	21306.7	21306.7	21678.7	21306.7	21306.7	21678.7
949.1	14683.7	13547.8	13673.5	13547.8	13673.5			946.9	14474.4	14411.3	14411.3	14411.3	14411.3	14411.3	14411.3			949.8	23467.9	21290.2	21290.2	21579.6	21290.2	21290.2	21579.6
949	14485.8	13539.9	13633.8	13539.9	13633.8			946.8	14503.6	14411	14411	14411	14411	14411	14411			949.7	23150.2	21274.6	21274.6	21498.2	21274.6	21274.6	21498.2
948.9	14397.5	13531.8	13601.4	13531.8	13601.4			946.7	14501.4	14410.7	14410.7	14410.7	14410.7	14410.7	14410.7			949.6	22749.4	21259.9	21259.9	21431.5	21259.9	21259.9	21431.5
948.8	14647.5	13523.6	13574.6	13523.6	13574.6			946.6	14471.7	14410.3	14410.3	14410.3	14410.3	14410.3	14410.3			949.5	22721.8	21245.4	21245.4	21376.2	21245.4	21245.4	21376.2
948.7	14654.6	13515.5	13552.7	13515.5	13552.7			946.5	14541.8	14409.9	14409.9	14409.9	14409.9	14409.9	14409.9			949.4	23116.3	21231.6	21231.6	21330.6	21231.6	21231.6	21330.6
948.6	14513.3	13507.3	13534.1	13507.3	13534.1			946.4	14618.6	14409.4	14409.4	14409.4	14409.4	14409.4	14409.4			949.3	22936.2	21217.8	21217.8	21292.2	21217.8	21217.8	21292.2
948.5	14578.8	13498.8	13517.9	13498.8	13517.9			946.3	14715.8	14408.7	14408.7	14408.7	14408.7	14408.7	14408.7			949.2	23120.6	21203.2	21203.2	21258.8	21203.2	21203.2	21258.8
948.4	14537.6	13490.4	13504	13490.4	13504			946.2	14809.5	14407.8	14407.8	14407.8	14407.8	14407.8	14407.8			949.1	23180.2	21188.6	21188.6	21229.8	21188.6	21188.6	21229.8
948.3	14539.9	13481.7	13491.3	13481.7	13491.3			946.1	14902	14406.7	14406.7	14406.7	14406.7	14406.7	14406.7			949	22668.6	21174.4	21174.4	21204.7	21174.4	21174.4	21204.7
948.2	14754	13473.1	13479.8	13473.1	13479.8			946	14931.8	14405.4	14405.4	14405.4	14405.4	14405.4	14405.4			948.9	22751.8	21160.7	21160.7	21182.9	21160.7	21160.7	21182.9
948.1	14459.7	13465	13469.6	13465	13469.6			945.9	14983.1	14403.9	14403.9	14403.9	14403.9	14403.9	14403.9			948.8	22533.5	21147.5	21147.5	21163.6	21147.5	21147.5	21163.6
948	14242	13456.6	13459.7	13456.6	13459.7			945.8	15055.5	14402.2	14402.2	14402.2	14402.2	14402.2	14402.2			948.7	22794	21135.2	21135.2	21146.8	21135.2	21135.2	21146.8
947.9	14692	13448.4	13450.5	13448.4	13450.5			945.7	15207	14400.3	14400.3	14400.3	14400.3	14400.3	14400.3			948.6	22503.2	21121.9	21121.9	21130.3	21121.9	21121.9	21130.3
947.8	14346.1	13440.7	13442.1	13440.7	13442.1			945.6	15299	14398.1	14398.1	14398.1	14398.1	14398.1	14398.1			948.5	23233.5	21108.7	21108.7	21114.6	21108.7	21108.7	21114.6
947.7	14372.7	13433.1	13434	13433.1	13434			945.5	15414.1	14395.7	14395.7	14395.7	14395.7	14395.7	14395.7			948.4	22677.3	21096	21096	21100.2	21096	21096	21100.2
947.6	14385.3	13425.6	13426.3	13425.6	13426.3			945.4	15479.3	14393	14393	14393	14393	14393	14393			948.3	22096.6	21084.2	21084.2	21087.1	21084.2	21084.2	21087.1
947.5	14080.6	13419.1	13419.5	13419.1	13419.5			945.3	15519.9	14390.1	14390.1	14390.1	14390.1	14390.1	14390.1			948.2	22224.6	21072.1	21072.1	21074.2	21072.1	21072.1	21074.2
947.4	14066.2	13412.8	13413	13412.8	13413			945.2	15571.6	14387	14387	14387	14387	14387	14387			948.1	22552.7	21061.8	21061.8	21063.2	21061.8	21061.8	21063.2
947.3	14202.6	13406.4	13406.5	13406.4	13406.5			945.1	15659.8	14383.8	14383.8	14383.8	14383.8	14383.8	14383.8			948	22097.1	21051.9	21051.9	21052.9	21051.9	21051.9	21052.9
947.2	14384.8	13399.7	13399.8	13399.7	13399.8			945	15744	14380.4	14380.4	14380.4	14380.4	14380.4	14380.4			947.9	22335.6	21041.2	21041.2	21041.8	21041.2	21041.2	21041.8
947.1	14507.7	13392.7	13392.8	13392.7	13392.8			944.9	15760.7	14376.9	14376.9	14376.9	14376.9	14376.9	14376.9			947.8	22580	21030.5	21030.5	21031	21030.5	21030.5	21031
947	14296.1	13385.2	13385.3	13385.2	13385.3			944.8	15738.3	14373.3	14373.3	14373.3	14373.3	14373.3	14373.3			947.7	22124.1	21019.9	21019.9	21020.2	21019.9	21019.9	21020.2
946.9	14344.7	13377.4	13377.4	13377.4	13377.4			944.7	15665.5	14369.7	14369.7	14369.7	14369.7	14369.7	14369.7			947.6	22448.1	21009.5	21009.5	21009.7	21009.5	21009.5	21009.7
946.8	14397	13369.6	13369.7	13369.6	13369.7			944.6	15594.6	14366.2	14366.2	14366.2	14366.2	14366.2	14366.2			947.5	21998.8	20999.5	20999.5	20999.7	20999.5	20999.5	20999.7
946.7	14297.7	13362.1	13362.1	13362.1	13362.1			944.5	15607	14362.8	14362.8	14362.8	14362.8	14362.8	14362.8			947.4	21907	20990.6	20990.6	20990.7	20990.6	20990.6	20990.7
946.6	14318.9	13354.5	13354.5	13354.5	13354.5			944.4	15566.9	14359.5	14359.5	14359.5	14359.5	14359.5	14359.5			947.3	21934.7	20982.2	20982.2	20982.2	20982.2	20982.2	20982.2
946.5	14312.9	13347.3	13347.3	13347.3	13347.3			944.3	15517.5	14356.3	14356.3	14356.3	14356.3	14356.3	14356.3			947.2	21710	20974.9	20974.9	20974.9	20974.9	20974.9	20974.9
946.4	14082.2	13340.5	13340.5	13340.5	13340.5			944.2	15445	14353.2	14353.2	14353.2	14353.2	14353.2	14353.2			947.1	21691.9	20968.5	20968.5	20968.6	20968.5	20968.5	20968.6
946.3	14091.1	13333.9	13333.9	13333.9	13333.9			944.1	15418.9	14350.2	14350.2	14350.2	14350.2	14350.2	14350.2			947	21355.6	20962.4	20962.4	20962.4	20962.4	20962.4	20962.4
946.2	14096.6	13327.9	13327.9	13327.9	13327.9			944	15377.6	14347.3	14347.3	14347.3	14347.3	14347.3	14347.3			946.9	21771.2	20956.6	20956.6	20956.6	20956.6	20956.6	20956.6
946.1	13920.2	13322.1	13322.1	13322.1	13322.1			943.9	15346.2	14344.5	14344.5	14344.5	14344.5	14344.5	14344.5			946.8	21653	20950.8	20950.8	20950.8	20950.8	20950.8	20950.8
946	14116.3	13316.8	13316.8	13316.8	13316.8			943.8	15447	14341.6	14341.6	14341.6	14341.6	14341.6	14341.6			946.7	21661.4	20944.7	20944.7	20944.8	20944.7	20944.7	20944.8
945.9	13800.7	13311.9	13311.9	13311.9	13311.9			943.7	15481.9	14338.6	14338.6	14338.6	14338.6	14338.6	14338.6			946.6	21845.2	20937.4	20937.4	20937.4	20937.4	20937.4	20937.4
945.8	13701.9	13307.3	13307.3	13307.3	13307.3			943.6	15483.9	14335.6	14335.6	14335.6	14335.6	14335.6	14335.6			946.5	22180.1	20929.2	20929.2	20929.2	20929.2	20929.2	20929.2
945.7	13941.8	13302.7	13302.7	13302.7	13302.7			943.5	15559.9	14332.4	14332.4	14332.4	14332.4	14332.4	14332.4			946.4	22260.1	20920.5	20920.5	20920.5	20920.5	20920.5	20920.5
945.6	13887.7	13298.6	13298.6	13298.6	13298.6			943.4	15635.9	14329.2	14329.2	14329.2	14329.2	14329.2	14329.2			946.3	21928.1	20911.9	20911.9	20911.9	20911.9	20911.9	20911.9
945.5	13811.8	13293.9	13293.9	13293.9	13293.9			943.3	15559.2	14325.9	14325.9	14325.9	14325.9	14325.9	14325.9			946.2	21552.9	20903.7	20903.7	20903.7	20903.7	20903.7	20903.7
945.4	14127.5	13288.6	13288.6	13288.6	13288.6			943.2	15471.5	14322.7	14322.7	14322.7	14322.7	14322.7	14322.7			946.1	21590.4	20896.1	20896.1	20896.1	20896.1	20896.1	20896.1
945.3	14052.5	13283.5	13283.5	13283.5	13283.5			943.1	15456.3	14319.4	14319.4	14319.4	14319.4	14319.4	14319.4			946	21709.8	20889.5	20889.5	20889.5	20889.5	20889.5	20889.5
945.2	13860.7	13278.6	13278.6	13278.6	13278.6			943	15515.9	14316.2	14316.2	14316.2	14316.2	14316.2	14316.2			945.9	21616.4	20882.7	20882.7	20882.7	20882.7	20882.7	20882.7
945.1	13659.6	13273.6	13273.6	13273.6	13273.6			942.9	15527.2	14313	14313	14313	14313	14313	14313			945.8	21989.9	20874.5	20874.5	20874.5	20874.5	20874.5	20874.5
945	13937	13268.9	13268.9	13268.9	13268.9			942.8	15645.4	14309.6	14309.6	14309.6	14309.6	14309.6	14309.6			945.7	22431.9	20865.2	20865.2	20865.2	20865.2	20865.2	20865.2
944.9	13852.5	13264.6	13264.6	13264.6	13264.6			942.7	15643.9	14306.2	14306.2	14306.2	14306.2	14306.2	14306.2			945.6	22253.1	20854.9	20854.9	20854.9	20854.9	20854.9	20854.9
944.8	13776.8	13260.5	13260.5	13260.5	13260.5			942.6	15574.6	14302.8	14302.8	14302.8	14302.8	14302.8	14302.8			945.5	22330.2	20843.2	20843.2	20843.2	20843.2	20843.2	20843.2
944.7	13650.7	13256.7	13256.7	13256.7	13256.7			942.5	15530.3	14299.4	14299.4	14299.4	14299.4	14299.4	14299.4			945.4	22471.5	20830.5	20830.5	20830.5	20830.5	20830.5	20830.5
944.6	13547.2	13253.1	13253.1	13253.1	13253.1			942.4	15539.6	14296	14296	14296	14296	14296	14296			945.3	22537.1	20817.2	20817.2	20817.2	20817.2	20817.2	20817.2
944.5	13724.6	13249.6	13249.6	13249.6	13249.6			942.3	15479	14292.7	14292.7	14292.7	14292.7	14292.7	14292.7			945.2	22781.5	20802.7	20802.7	20802.7	20802.7	20802.7	20802.7
944.4	13805.5	13245.9	13245.9	13245.9	13245.9			942.2	15449.9	14289.5	14289.5	14289.5	14289.5	14289.5	14289.5			945.1	22972.4	20787.7	20787.7	20787.7	20787.7	20787.7	20787.7
944.3	13878.2	13242.1	13242.1	13242.1	13242.1			942.1	15430	14286.3	14286.3	14286.3	14286.3	14286.3	14286.3			945	22611.9	20772.2	20772.2	20772.2	20772.2	20772.2	20772.2
944.2	13693.2	13237.9	13237.9	13237.9	13237.9			942	15499	14283.1	14283.1	14283.1	14283.1	14283.1	14283.1			944.9	22702.8	20756.1	20756.1	20756.1	20756.1	20756.1	20756.1
944.1	13808.5	13233.6	13233.6	13233.6	13233.6			941.9	15522.6	14279.9	14279.9	14279.9	14279.9	14279.9	14279.9			944.8	22848.7	20739.7	20739.7	20739.7	20739.7	20739.7	20739.7
944	13753.7	13229.7	13229.7	13229.7	13229.7			941.8	15565.4	14276.6	14276.6	14276.6	14276.6	14276.6	14276.6			944.7	22899.4	20723.9	20723.9	20723.9	20723.9	20723.9	20723.9
943.9	13528.4	13226.3	13226.3	13226.3	13226.3			941.7	15462.6	14273.4	14273.4	14273.4	14273.4	14273.4	14273.4			944.6	22544.1	20707.4	20707.4	20707.4	20707.4	20707.4	20707.4
943.8	13523.2	13222.9	13222.9	13222.9	13222.9			941.6	15363.1	14270.2	14270.2	14270.2	14270.2	14270.2	14270.2			944.5	22955.9	20690.5	20690.5	20690.5	20690.5	20690.5	20690.5
943.7	13696	13219.8	13219.8	13219.8	13219.8			941.5	15282.9	14267.2	14267.2	14267.2	14267.2	14267.2	14267.2			944.4	22919.9	20673.8	20673.8	20673.8	20673.8	20673.8	20673.8
943.6	13543.7	13216.9	13216.9	13216.9	13216.9			941.4	15255.8	14264.4	14264.4	14264.4	14264.4	14264.4	14264.4			944.3	22606.6	20657.3	20657.3	20657.3	20657.3	20657.3	20657.3
943.5	13687.9	13213.7	13213.7	13213.7	13213.7			941.3	15196.9	14261.8	14261.8	14261.8	14261.8	14261.8	14261.8			944.2	22744.1	20640.9	20640.9	20640.9	20640.9	20640.9	20640.9
943.4	13672.6	13210.4	13210.4	13210.4	13210.4			941.2	15070.6	14259.4	14259.4	14259.4	14259.4	14259.4	14259.4			944.1	22367.1	20625.3	20625.3	20625.3	20625.3	20625.3	20625.3
943.3	13548.1	13207.5	13207.5	13207.5	13207.5			941.1	14984.6	14257.1	14257.1	14257.1	14257.1	14257.1	14257.1			944	22368.2	20610.3	20610.3	20610.3	20610.3	20610.3	20610.3
943.2	13498	13204.3	13204.3	13204.3	13204.3			941	14923.6	14255	14255	14255	14255	14255	14255			943.9	22466.6	20594.8	20594.8	20594.8	20594.8	20594.8	20594.8
943.1	13639.1	13201.1	13201.1	13201.1	13201.1			940.9	14910	14253.1	14253.1	14253.1	14253.1	14253.1	14253.1			943.8	22876.8	20579.7	20579.7	20579.7	20579.7	20579.7	20579.7
943	13727.6	13197.7	13197.7	13197.7	13197.7			940.8	14936.5	14251.2	14251.2	14251.2	14251.2	14251.2	14251.2			943.7	22415	20564.5	20564.5	20564.5	20564.5	20564.5	20564.5
942.9	13761.1	13194.5	13194.5	13194.5	13194.5			940.7	14883.6	14249.5	14249.4	14249.4	14249.4	14249.4	14249.5			943.6	22333	20548.8	20548.8	20548.8	20548.8	20548.8	20548.8
942.8	13444.5	13190.6	13190.6	13190.6	13190.6			940.6	14841.8	14247.8	14247.7	14247.7	14247.7	14247.7	14247.8			943.5	22638.7	20532.9	20532.9	20532.9	20532.9	20532.9	20532.9
942.7	13896.9	13186.6	13186.6	13186.6	13186.6			940.5	14775.1	14246.1	14246	14246	14246	14246	14246.1			943.4	22533	20517.7	20517.7	20517.7	20517.7	20517.7	20517.7
942.6	13736.9	13182.5	13182.5	13182.5	13182.5			940.4	14827.7	14244.5	14244.4	14244.4	14244.4	14244.4	14244.5			943.3	22365.9	20502.5	20502.5	20502.5	20502.5	20502.5	20502.5
942.5	13746	13178.5	13178.5	13178.5	13178.5			940.3	14879.8	14242.9	14242.8	14242.8	14242.8	14242.8	14242.9			943.2	22351	20487.2	20487.2	20487.2	20487.2	20487.2	20487.2
942.4	13700.8	13174.4	13174.4	13174.4	13174.4			940.2	14818.4	14241.4	14241.2	14241.2	14241.2	14241.2	14241.4			943.1	22311.2	20472.3	20472.3	20472.3	20472.3	20472.3	20472.3
942.3	13419.8	13171.4	13171.4	13171.4	13171.4			940.1	14751.2	14239.9	14239.7	14239.7	14239.7	14239.7	14239.9			943	22284.2	20458.5	20458.5	20458.5	20458.5	20458.5	20458.5
942.2	13210.9	13168.7	13168.7	13168.7	13168.7			940	14636.8	14238.7	14238.3	14238.3	14238.3	14238.3	14238.7			942.9	21792.4	20445.3	20445.3	20445.3	20445.3	20445.3	20445.3
942.1	13559.1	13166.4	13166.4	13166.4	13166.4			939.9	14550.3	14237.7	14237.1	14237.1	14237.1	14237.1	14237.7			942.8	21917.9	20432.2	20432.2	20432.2	20432.2	20432.2	20432.2
942	13399.7	13164.5	13164.5	13164.5	13164.5			939.8	14491.5	14236.9	14236.1	14236.1	14236.1	14236.1	14236.9			942.7	22286.2	20419.7	20419.7	20419.7	20419.7	20419.7	20419.7
941.9	13494.8	13162.3	13162.3	13162.3	13162.3			939.7	14418.1	14236.4	14235.3	14235.3	14235.3	14235.3	14236.4			942.6	21768.5	20408.2	20408.2	20408.2	20408.2	20408.2	20408.2
941.8	13581.6	13159.7	13159.7	13159.7	13159.7			939.6	14411.9	14236.1	14234.6	14234.6	14234.6	14234.6	14236.1			942.5	21663.1	20396.3	20396.3	20396.3	20396.3	20396.3	20396.3
941.7	13434.8	13157.1	13157.1	13157.1	13157.1			939.5	14468.1	14236	14233.9	14233.9	14233.9	14233.9	14236			942.4	21937	20384.3	20384.3	20384.3	20384.3	20384.3	20384.3
941.6	13582.7	13154.4	13154.4	13154.4	13154.4			939.4	14500.1	14236	14233.2	14233.2	14233.2	14233.2	14236			942.3	21978.4	20372.8	20372.8	20372.8	20372.8	20372.8	20372.8
941.5	13411.7	13152	13152	13152	13152			939.3	14548.9	14236.2	14232.4	14232.4	14232.4	14232.4	14236.2			942.2	21890.5	20361.3	20361.3	20361.3	20361.3	20361.3	20361.3
941.4	13309	13149.8	13149.8	13149.8	13149.8			939.2	14599.6	14236.6	14231.5	14231.5	14231.5	14231.5	14236.6			942.1	21741.7	20350	20350	20350	20350	20350	20350
941.3	13451.1	13147.5	13147.5	13147.5	13147.5			939.1	14536.3	14237.5	14230.6	14230.6	14230.6	14230.6	14237.5			942	21431	20339.3	20339.3	20339.3	20339.3	20339.3	20339.3
941.2	13493.8	13145.2	13145.2	13145.2	13145.2			939	14463.9	14238.9	14229.7	14229.7	14229.7	14229.7	14238.9			941.9	21545.6	20328.8	20328.8	20328.8	20328.8	20328.8	20328.8
941.1	13540.9	13142.8	13142.8	13142.8	13142.8			938.9	14487.7	14240.9	14228.8	14228.8	14228.8	14228.8	14240.9			941.8	21774.8	20319.2	20319.2	20319.2	20319.2	20319.2	20319.2
941	13498.7	13140.6	13140.6	13140.6	13140.6			938.8	14629.8	14243.8	14227.8	14227.8	14227.8	14227.8	14243.8			941.7	21271.7	20310.3	20310.3	20310.3	20310.3	20310.3	20310.3
940.9	13167.6	13138.3	13138.3	13138.3	13138.3			938.7	14662.6	14247.7	14226.8	14226.8	14226.8	14226.8	14247.7			941.6	21291.8	20302.2	20302.2	20302.2	20302.2	20302.2	20302.2
940.8	13546.7	13136.1	13136.1	13136.1	13136.1			938.6	14623.3	14252.9	14225.7	14225.7	14225.7	14225.7	14252.9			941.5	20840.5	20294.2	20294.2	20294.2	20294.2	20294.2	20294.2
940.7	13325.4	13134	13134	13134	13134			938.5	14619	14259.8	14224.6	14224.6	14224.6	14224.6	14259.8			941.4	21474.1	20287.6	20287.6	20287.6	20287.6	20287.6	20287.6
940.6	13498.5	13132.3	13132.3	13132.3	13132.3			938.4	14561.3	14268.8	14223.5	14223.5	14223.5	14223.5	14268.8			941.3	20759.2	20281.2	20281.2	20281.2	20281.2	20281.2	20281.2
940.5	13247.9	13130.2	13130.2	13130.2	13130.2			938.3	14516.6	14280.3	14222.5	14222.5	14222.5	14222.5	14280.3			941.2	21218.8	20275.4	20275.4	20275.4	20275.4	20275.4	20275.4
940.4	13463.2	13128.2	13128.2	13128.2	13128.2			938.2	14604.1	14295	14221.4	14221.4	14221.4	14221.4	14295			941.1	20784.4	20269.9	20269.9	20269.9	20269.9	20269.9	20269.9
940.3	13417.8	13126.1	13126.1	13126.1	13126.1			938.1	14605.7	14313.3	14220.4	14220.4	14220.4	14220.4	14313.3			941	20690.8	20265.4	20265.4	20265.4	20265.4	20265.4	20265.4
940.2	13350.7	13124.4	13124.4	13124.4	13124.4			938	14600.2	14336.1	14219.3	14219.3	14219.3	14219.3	14336.1			940.9	20761.8	20260.8	20260.8	20260.8	20260.8	20260.8	20260.8
940.1	13309.7	13122.4	13122.4	13122.4	13122.4			937.9	14575.6	14364.1	14218.2	14218.2	14218.2	14218.2	14364.1			940.8	20841.6	20256.9	20256.9	20256.9	20256.9	20256.9	20256.9
940	13347	13120.8	13120.8	13120.8	13120.8			937.8	14590.8	14398.2	14217.1	14217.1	14217.1	14217.1	14398.2			940.7	20697.2	20253.6	20253.6	20253.6	20253.6	20253.6	20253.6
939.9	13229.8	13119.1	13119.1	13119.1	13119.1			937.7	14625.7	14439.3	14216	14216	14216	14216	14439.3			940.6	20411.7	20250.8	20250.8	20250.8	20250.8	20250.8	20250.8
939.8	13484.9	13117.9	13117.9	13117.9	13117.9			937.6	14659.4	14488.6	14214.8	14214.8	14214.8	14214.8	14488.6			940.5	20378.9	20248.6	20248.6	20248.6	20248.6	20248.6	20248.6
939.7	13040.2	13117	13117	13117	13117			937.5	14769.1	14547.1	14213.4	14213.4	14213.4	14213.4	14547.1			940.4	20330.5	20247.4	20247.4	20247.4	20247.4	20247.4	20247.4
939.6	13094.2	13116.3	13116.3	13116.3	13116.3			937.4	14840.1	14616	14211.9	14211.9	14211.9	14211.9	14616			940.3	20226.1	20247.1	20247.1	20247.1	20247.1	20247.1	20247.1
939.5	13183.9	13115.4	13115.4	13115.4	13115.4			937.3	14856.1	14696.6	14210.2	14210.2	14210.2	14210.2	14696.6			940.2	20053.4	20247	20247	20247	20247	20247	20247
939.4	13368	13115.1	13115.1	13115.1	13115.1			937.2	14859.2	14790	14208.5	14208.5	14208.5	14208.5	14790			940.1	20308.8	20246.2	20246.2	20246.2	20246.2	20246.2	20246.2
939.3	13095	13114.4	13114.4	13114.4	13114.4			937.1	14847.8	14897.4	14206.7	14206.7	14206.7	14206.7	14897.4			940	20316.3	20245.3	20245.3	20245.3	20245.3	20245.3	20245.3
939.2	13257	13113.8	13113.8	13113.8	13113.8			937	14878.3	15019.8	14204.8	14204.8	14204.8	14204.8	15019.8			939.9	20363.2	20244.4	20244.4	20244.4	20244.4	20244.4	20244.4
939.1	13092.7	13113.5	13113.5	13113.5	13113.5			936.9	15055.8	15157.8	14202.6	14202.6	14202.6	14202.6	15157.8			939.8	20245.2	20243.2	20243.3	20243.2	20243.2	20243.2	20243.3
939	12963.6	13113.3	13113.3	13113.3	13113.3			936.8	15320.6	15311.7	14200.1	14200.1	14200.1	14200.1	15311.7			939.7	20275.6	20242.1	20242.1	20242.1	20242.1	20242.1	20242.1
938.9	13159.1	13113	13113	13113	13113			936.7	15614.4	15481.7	14197.1	14197	14197	14197	15481.7			939.6	20349	20240.9	20241	20240.9	20240.9	20240.9	20241
938.8	13383.6	13112.5	13112.5	13112.5	13112.5			936.6	15759.1	15667.3	14193.5	14193.4	14193.4	14193.4	15667.3			939.5	20289.9	20239.9	20240	20239.9	20239.9	20239.9	20240
938.7	13453.7	13111.9	13111.9	13111.9	13111.9			936.5	16013	15867.5	14189.3	14189.2	14189.2	14189.2	15867.6			939.4	20151.6	20238.9	20239	20238.9	20238.9	20238.9	20239
938.6	13396.8	13111.1	13111.1	13111.1	13111.1			936.4	16156.7	16080.9	14184.6	14184.4	14184.4	14184.4	16081.1			939.3	20277.9	20237.6	20237.8	20237.6	20237.6	20237.6	20237.8
938.5	13303.6	13110.1	13110.1	13110.1	13110.1			936.3	16317.4	16305.4	14179.6	14179.2	14179.2	14179.2	16305.8			939.2	20501.4	20236.4	20236.6	20236.4	20236.4	20236.4	20236.6
938.4	13513.6	13109	13109	13109	13109			936.2	16454.8	16538	14174.1	14173.6	14173.6	14173.6	16538.5			939.1	20393.7	20235	20235.4	20235	20235	20235	20235.4
938.3	13481.7	13108.1	13108.1	13108.1	13108.1			936.1	16634	16774.8	14168.3	14167.5	14167.5	14167.5	16775.6			939	20347.4	20233.5	20234.1	20233.5	20233.5	20233.5	20234.1
938.2	13214.7	13107.2	13107.2	13107.2	13107.2			936	16794.2	17011.4	14162.3	14161	14161	14161	17012.7			938.9	20316.5	20232	20233	20232	20232	20232	20233
938.1	13281.5	13106.3	13106.3	13106.3	13106.3			935.9	16966.1	17242.6	14156.1	14154	14154	14154	17244.7			938.8	20282.9	20230.7	20232.2	20230.7	20230.7	20230.7	20232.2
938	13408.8	13105.4	13105.4	13105.4	13105.4			935.8	17191.8	17462.8	14149.8	14146.5	14146.5	14146.5	17466			938.7	20176.6	20229.4	20231.7	20229.4	20229.4	20229.4	20231.7
937.9	13403.8	13104.6	13104.6	13104.6	13104.6			935.7	17432.7	17665.9	14143.5	14138.5	14138.5	14138.5	17671			938.6	20406.6	20228.1	20231.5	20228.1	20228.1	20228.1	20231.5
937.8	13298.6	13103.8	13103.8	13103.8	13103.8			935.6	17596.6	17846.1	14137.4	14129.8	14129.8	14129.8	17853.7			938.5	20349.9	20226.6	20231.8	20226.6	20226.6	20226.6	20231.8
937.7	13282.4	13102.9	13102.9	13102.9	13102.9			935.5	17915.4	17997.5	14131.9	14120.6	14120.6	14120.6	18008.9			938.4	20439.4	20224.9	20232.5	20224.9	20224.9	20224.9	20232.5
937.6	13434	13102.1	13102.1	13102.1	13102.1			935.4	18159.3	18115.2	14127.5	14110.7	14110.7	14110.7	18132			938.3	20591.3	20223	20234	20223	20223	20223	20234
937.5	13251.7	13101.1	13101.1	13101.1	13101.1			935.3	18289.7	18194.9	14124.9	14100.3	14100.3	14100.3	18219.4			938.2	20463.5	20221.1	20237	20221.1	20221.1	20221.1	20237
937.4	13583.4	13100	13100	13100	13100			935.2	18374.8	18233.6	14124.9	14089.4	14089.4	14089.4	18269			938.1	20343.2	20219.1	20241.9	20219.1	20219.1	20219.1	20241.9
937.3	13606.9	13098.7	13098.7	13098.7	13098.7			935.1	18533.6	18229.7	14128.7	14078.2	14078.2	14078.2	18280.2			938	20358.3	20217.2	20249.4	20217.2	20217.2	20217.2	20249.4
937.2	13642.4	13097.2	13097.2	13097.2	13097.2			935	18622.3	18183	14138	14066.7	14066.7	14066.7	18254.3			937.9	20372.8	20215.7	20260.9	20215.7	20215.7	20215.7	20260.9
937.1	13743.9	13095.6	13095.6	13095.6	13095.6			934.9	18583.5	18095	14154.5	14055	14055	14055	18194.5			937.8	20102.1	20214.1	20277	20214.1	20214.1	20214.1	20277
937	13593.5	13094	13094	13094	13094			934.8	18428.2	17968.4	14180.6	14043.5	14043.5	14043.5	18105.5			937.7	20492.3	20212.5	20299	20212.5	20212.5	20212.5	20299
936.9	13385.2	13092.5	13092.5	13092.5	13092.5			934.7	18177.7	17807.4	14218.9	14032.2	14032.2	14032.2	17994.1			937.6	20412.4	20210.6	20328.5	20210.6	20210.6	20210.6	20328.5
936.8	13413.8	13091.2	13091.2	13091.2	13091.2			934.6	17943.4	17616.8	14272.5	14021.4	14021.4	14021.4	17868			937.5	20661.4	20208.3	20367.5	20208.3	20208.3	20208.3	20367.5
936.7	13307.3	13089.9	13089.9	13089.9	13089.9			934.5	17789.7	17402.3	14344.9	14010.9	14010.9	14010.9	17736.2			937.4	20795.4	20205.5	20418.4	20205.5	20205.5	20205.5	20418.4
936.6	13790.2	13088.5	13088.5	13088.5	13088.5			934.4	17678.8	17169.7	14439.5	14001	14001	14001	17608.2			937.3	20720.6	20202.1	20484	20202.1	20202.1	20202.1	20484.1
936.5	13766.2	13087	13087	13087	13087			934.3	17440.3	16925	14560.2	13991.6	13991.6	13991.6	17493.7			937.2	21156.7	20198.1	20567.7	20198.1	20198.1	20198.1	20567.7
936.4	13482.8	13085.5	13085.5	13085.5	13085.5			934.2	17149.7	16674.1	14710.8	13982.7	13982.7	13982.7	17402.2			937.1	21213.5	20193.4	20673.2	20193.4	20193.4	20193.4	20673.2
936.3	13404.4	13083.9	13083.8	13083.8	13083.9			934.1	16899.1	16422.2	14894.4	13974.3	13974.3	13974.3	17342.3			937	21356.4	20188.4	20804.9	20188.4	20188.4	20188.4	20805
936.2	13565.7	13082.3	13082.3	13082.3	13082.3			934	16832.3	16173.8	15113.4	13966.2	13966.2	13966.2	17321.1			936.9	21184.4	20182.9	20966.9	20182.8	20182.8	20182.8	20967
936.1	13599.5	13080.9	13080.9	13080.9	13080.9			933.9	17006.1	15932.7	15369	13958.1	13958.1	13958.1	17343.6			936.8	21430.2	20176.8	21163.6	20176.6	20176.6	20176.6	21163.7
936	13572.2	13079.5	13079.5	13079.5	13079.5			933.8	17321	15702	15660.1	13949.8	13949.8	13949.8	17412.3			936.7	21785.1	20170	21399	20169.8	20169.8	20169.8	21399.2
935.9	13428.4	13078.1	13078.1	13078.1	13078.1			933.7	17560.9	15483.9	15983.8	13941.1	13941.1	13941.1	17526.5			936.6	21980.2	20162.8	21676.6	20162.3	20162.3	20162.3	21677
935.8	13346.5	13076.8	13076.7	13076.7	13076.8			933.6	17753.4	15279.9	16333.9	13931.8	13931.8	13931.8	17682.1			936.5	22056.3	20154.8	21998.6	20154	20154	20154	21999.4
935.7	13582.3	13075.6	13075.4	13075.4	13075.6			933.5	17945.2	15091.3	16701.6	13921.8	13921.8	13921.8	17871.1			936.4	22224.8	20145.8	22366	20144.5	20144.5	20144.5	22367.3
935.6	13396.1	13074.4	13074.2	13074.2	13074.4			933.4	18167	14918.5	17074.3	13911.2	13911.2	13911.2	18081.6			936.3	22793.8	20136.2	22777.8	20134	20134	20134	22780
935.5	13478.2	13073.3	13072.9	13072.9	13073.3			933.3	18424.9	14761.6	17436.8	13900	13900	13900	18298.4			936.2	22945.7	20126.2	23230.6	20122.5	20122.5	20122.5	23234.3
935.4	13507.8	13072.3	13071.6	13071.6	13072.3			933.2	18680.2	14620.1	17771.6	13888.3	13888.3	13888.3	18503.4			936.1	23102.8	20115.4	23717	20109.3	20109.3	20109.3	23723.1
935.3	13374.9	13071.7	13070.5	13070.5	13071.7			933.1	18902.1	14493.4	18060	13875.9	13875.9	13875.9	18677.6			936	24089.7	20103.9	24226.7	20094	20094	20094	24236.6
935.2	13249.7	13071.3	13069.3	13069.3	13071.3			933	18984.2	14380.7	18284.8	13863.1	13863.1	13863.1	18802.4			935.9	24667.9	20092.5	24746.2	20076.7	20076.7	20076.7	24762.1
935.1	13549.1	13071.2	13067.9	13067.9	13071.2			932.9	18943.1	14281.2	18430.8	13850	13850	13850	18861.9			935.8	25272.2	20082.1	25258.6	20056.9	20056.9	20056.9	25283.8
935	13694	13071.9	13066.5	13066.5	13071.9			932.8	18863.9	14193.7	18487.9	13836.9	13836.9	13836.9	18844.7			935.7	25693.7	20074	25744.3	20034.7	20034.7	20034.7	25783.7
934.9	13657.5	13073.8	13065	13065	13073.8			932.7	18719.9	14117.4	18451.4	13824	13824	13824	18744.8			935.6	26090.1	20071.3	26182.7	20010.5	20010.5	20010.5	26243.6
934.8	13420.1	13077.2	13063.3	13063.3	13077.2			932.6	18484.5	14051.3	18323.1	13811.5	13811.5	13811.5	18562.9			935.5	26308.5	20077	26552.5	19984.2	19984.2	19984.2	26645.3
934.7	13767	13083.2	13061.4	13061.4	13083.2			932.5	18166.5	13994.3	18111.1	13799.6	13799.6	13799.6	18305.8			935.4	27105.4	20095.8	26834.1	19956.1	19956.1	19956.1	26973.9
934.6	13740.8	13093.2	13059.5	13059.5	13093.2			932.4	17804	13945.5	17828.4	13788.3	13788.3	13788.3	17985.7			935.3	27377.9	20134.3	27011.5	19926.4	19926.4	19926.4	27219.4
934.5	13749.2	13109.1	13057.6	13057.6	13109.1			932.3	17492.8	13904	17491.9	13777.8	13777.8	13777.8	17618.1			935.2	27392.8	20200.7	27073.3	19895.4	19895.4	19895.4	27378.7
934.4	13642.2	13133.1	13055.5	13055.5	13133.1			932.2	17081.3	13868.9	17119.9	13768.2	13768.2	13768.2	17220.5			935.1	27639	20305.9	27014.5	19863.1	19863.1	19863.1	27457.3
934.3	13887.5	13168.6	13053.1	13053.1	13168.6			932.1	16809.5	13839.3	16730.6	13759.5	13759.5	13759.5	16810.4			935	27622.7	20464.3	26837.3	19830.4	19830.4	19830.4	27471.2
934.2	14091	13220.3	13050.7	13050.7	13220.3			932	16412.6	13814.6	16340.6	13751.7	13751.7	13751.7	16403.5			934.9	27596	20693.6	26550	19797.4	19797.4	19797.4	27446.2
934.1	13888.9	13294.1	13048.2	13048.2	13294.1			931.9	15991.2	13794.2	15963.9	13744.9	13744.9	13744.9	16013.2			934.8	27409.5	21015	26166.6	19764.3	19764.3	19764.3	27417.4
934	13852.9	13397.2	13045.2	13045.2	13397.2			931.8	15569.4	13777.4	15611.2	13739	13739	13739	15649.6			934.7	27465.9	21453.8	25705.1	19730.8	19730.8	19730.8	27428
933.9	14464.9	13539	13042	13042	13539			931.7	15227.8	13763.8	15289.8	13734.1	13734.1	13734.1	15319.6			934.6	27877.1	22039.2	25185.5	19696.6	19696.6	19696.6	27528.1
933.8	14307.8	13731.2	13038.6	13038.6	13731.2			931.6	15024.1	13752.8	15004	13729.9	13729.9	13729.9	15026.9			934.5	28363.6	22804.6	24629.3	19661.6	19661.6	19661.6	27772.3
933.7	14278.6	13987	13034.8	13034.8	13987			931.5	14889.1	13743.9	14755.2	13726.4	13726.4	13726.4	14772.7			934.4	28441.5	23785.9	24056.5	19625.4	19625.4	19625.4	28217
933.6	14806.7	14321.6	13030.2	13030.2	14321.6			931.4	14705.4	13736.7	14542.9	13723.4	13723.4	13723.4	14556.3			934.3	28696.3	25019.5	23485	19587.3	19587.3	19587.3	28917.2
933.5	15207.3	14752.5	13025	13025	14752.5			931.3	14530.9	13730.9	14365.1	13720.9	13720.9	13720.9	14375.2			934.2	29488.6	26540.1	22929	19546.6	19546.6	19546.6	29922.5
933.4	15484.7	15297.5	13018.9	13018.9	15297.5			931.2	14334.6	13726.3	14218.6	13718.7	13718.7	13718.7	14226.2			934.1	31027.3	28376.7	22399.6	19502.1	19502.1	19502.1	31274.3
933.3	15978.7	15974.3	13011.5	13011.5	15974.3			931.1	14308.8	13722.5	14099.9	13716.9	13716.9	13716.9	14105.6			934	32651.3	30548	21903.7	19452.5	19452.5	19452.5	32999.2
933.2	16488.6	16798.8	13002.7	13002.7	16798.8			931	14243.6	13719.5	14005.2	13715.3	13715.3	13715.3	14009.4			933.9	34476.1	33056.2	21444.7	19396	19396	19396	35105
933.1	17375.8	17782.7	12992	12992	17782.7			930.9	14161.6	13717.1	13930.7	13714	13714	13714	13933.8			933.8	36853.1	35881.9	21023.1	19330.6	19330.6	19330.6	37574.4
933	18559.4	18931.1	12978.9	12978.9	18931.1			930.8	14080.2	13715.1	13872.9	13712.8	13712.8	13712.8	13875.2			933.7	39994.8	38978.6	20637.6	19255.1	19255.1	19255.1	40361.1
932.9	19684.3	20239.1	12963.1	12963.1	20239.1			930.7	14023	13713.5	13828.7	13711.8	13711.8	13711.8	13830.4			933.6	42908.8	42266.7	20284.4	19167.6	19167.6	19167.6	43383.5
932.8	20824.8	21689	12943.7	12943.7	21689			930.6	13928.3	13712.2	13795.3	13711	13711	13711	13796.5			933.5	46996.7	45633.4	19959.5	19067	19067	19067	46525.9
932.7	22818.3	23247.9	12920.3	12920.3	23247.9			930.5	13940.3	13711.2	13770.4	13710.3	13710.3	13710.3	13771.3			933.4	49963.1	48934.2	19658.7	18952.9	18952.9	18952.9	49639.9
932.6	24583.2	24866	12892.5	12892.5	24866			930.4	13979.7	13710.2	13751.9	13709.6	13709.6	13709.6	13752.6			933.3	52793.8	52000.4	19378.4	18826	18826	18826	52552.8
932.5	26272.7	26477.1	12860.1	12860.1	26477.1			930.3	14007.1	13709.4	13738.4	13708.9	13708.9	13708.9	13738.9			933.2	55034.1	54650.9	19114.6	18686.7	18686.7	18686.7	55078.8
932.4	27913.6	28000.6	12822.6	12822.6	28000.6			930.2	13967.1	13708.6	13728.6	13708.3	13708.3	13708.3	13728.9			933.1	57411.8	56710.9	18865.5	18537.2	18537.2	18537.2	57039.2
932.3	29897.2	29348.8	12780.5	12780.5	29348.8			930.1	13934.9	13707.8	13721.4	13707.6	13707.6	13707.6	13721.7			933	58649.9	58030.9	18628.7	18379.4	18379.4	18379.4	58280.1
932.2	30923.9	30433.7	12734.1	12734.1	30433.7			930	13894.4	13707.2	13716.4	13707.1	13707.1	13707.1	13716.5			932.9	59443.3	58506	18403.1	18215.7	18215.7	18215.7	58693.4
932.1	31949.6	31177.4	12684.3	12684.3	31177.4			929.9	13804.4	13706.8	13712.8	13706.7	13706.7	13706.7	13713			932.8	59330.3	58092	18188.8	18049.2	18049.2	18049.2	58231.6
932	32400	31522.2	12631.8	12631.8	31522.2			929.8	13705.4	13706.4	13710.4	13706.4	13706.4	13706.4	13710.5			932.7	57527.7	56811	17986.7	17883.7	17883.7	17883.7	56913.9
931.9	32384	31439.4	12578.4	12578.4	31439.4			929.7	13756.9	13706.2	13708.8	13706.1	13706.1	13706.1	13708.8			932.6	55540.5	54749	17798.2	17723	17723	17723	54824.2
931.8	31366.9	30932.6	12525.4	12525.4	30932.6			929.6	13838.6	13705.9	13707.6	13705.9	13705.9	13705.9	13707.6			932.5	52061.5	52043.9	17625.5	17571.1	17571.1	17571.1	52098.3
931.7	29860.7	30037.5	12473.9	12473.9	30037.5			929.5	13835.6	13705.8	13706.8	13705.7	13705.7	13705.7	13706.8			932.4	48081.1	48866.4	17469.4	17430.4	17430.4	17430.4	48905.4
931.6	29173.9	28817.3	12425.2	12425.2	28817.3			929.4	13746.1	13705.6	13706.2	13705.5	13705.5	13705.5	13706.2			932.3	45043.2	45400.1	17330.2	17302.6	17302.6	17302.6	45427.8
931.5	27088.7	27353.7	12380.5	12380.5	27353.7			929.3	13702.7	13705.4	13705.8	13705.4	13705.4	13705.4	13705.8			932.2	41208	41823.4	17208.8	17189.4	17189.4	17189.4	41842.9
931.4	24847.1	25736	12340.2	12340.2	25736			929.2	13656	13705.4	13705.6	13705.4	13705.4	13705.4	13705.6			932.1	37161.4	38292.4	17104.1	17090.5	17090.5	17090.5	38306
931.3	23324.2	24051.9	12304.3	12304.3	24051.9			929.1	13675.9	13709.1	13709.3	13709.1	13709.1	13709.1	13709.3			932	34207.3	34932.9	17014.4	17005	17005	17005	34942.3
931.2	21692.9	22380.2	12273.4	12273.4	22380.2			929	13746.3	13712.9	13713	13712.9	13712.9	13712.9	13713			931.9	31375.9	31837.8	16939.5	16933.1	16933.1	16933.1	31844.2
931.1	20151.6	20784.3	12246.8	12246.8	20784.3			928.9	13885.9	13716.6	13716.7	13716.6	13716.6	13716.6	13716.7			931.8	28190.4	29064.6	16877.5	16873.1	16873.1	16873.1	29068.9
931	19005.7	19310.7	12224.2	12224.2	19310.7			928.8	13841.4	13720.4	13720.4	13720.4	13720.4	13720.4	13720.4			931.7	26345.4	26640.8	16826.3	16823.4	16823.4	16823.4	26643.7
930.9	17694.3	17989.3	12205.3	12205.3	17989.3			928.7	13742.7	13724.1	13724.1	13724.1	13724.1	13724.1	13724.1			931.6	24442.7	24570.1	16784.8	16782.9	16782.9	16782.9	24572
930.8	16578.4	16834.9	12189.5	12189.5	16834.9			928.6	13710.3	13727.9	13727.9	13727.9	13727.9	13727.9	13727.9			931.5	22879	22837	16751.1	16749.8	16749.8	16749.8	22838.3
930.7	15998.4	15849.5	12176.2	12176.2	15849.5			928.5	13703.8	13731.6	13731.6	13731.6	13731.6	13731.6	13731.6			931.4	22059.9	21413.5	16723.2	16722.4	16722.4	16722.4	21414.3
930.6	15467.2	15026.3	12165.2	12165.2	15026.3			928.4	13736.3	13735.4	13735.4	13735.4	13735.4	13735.4	13735.4			931.3	21256.1	20265	16700	16699.5	16699.5	16699.5	20265.5
930.5	14852.6	14352.1	12156	12156	14352.1			928.3	13829.1	13739.1	13739.1	13739.1	13739.1	13739.1	13739.1			931.2	20653.9	19353.6	16680.6	16680.3	16680.3	16680.3	19353.9
930.4	14525.7	13809.6	12147.9	12147.9	13809.6			928.2	13898.1	13742.9	13742.9	13742.9	13742.9	13742.9	13742.9			931.1	19871.5	18641.4	16663.8	16663.6	16663.6	16663.6	18641.6
930.3	14421.9	13380.9	12141	12141	13380.9			928.1	13936.9	13746.6	13746.6	13746.6	13746.6	13746.6	13746.6			931	19740.2	18093.6	16649.7	16649.6	16649.6	16649.6	18093.8
930.2	13925.5	13047.7	12135.2	12135.2	13047.7			928	13944.1	13750.4	13750.4	13750.4	13750.4	13750.4	13750.4			930.9	18739.5	17678.5	16637.9	16637.8	16637.8	16637.8	17678.6
930.1	13407.9	12792.8	12130.4	12130.4	12792.8			927.9	13974.6	13754.1	13754.1	13754.1	13754.1	13754.1	13754.1			930.8	18511.1	17368.3	16628	16627.9	16627.9	16627.9	17368.3
930	13063.3	12600.7	12126.2	12126.2	12600.7			927.8	13950.8	13757.9	13757.9	13757.9	13757.9	13757.9	13757.9			930.7	18294.8	17139.2	16619.2	16619.2	16619.2	16619.2	17139.3
929.9	13341.7	12458.1	12122.6	12122.6	12458.1			927.7	13936.6	13761.6	13761.6	13761.6	13761.6	13761.6	13761.6			930.6	18378.7	16972.5	16611.9	16611.9	16611.9	16611.9	16972.5
929.8	13250.2	12353.6	12119.6	12119.6	12353.6			927.6	13911.9	13765.4	13765.4	13765.4	13765.4	13765.4	13765.4			930.5	18006.2	16852.2	16605.3	16605.3	16605.3	16605.3	16852.2
929.7	13010.7	12278	12116.9	12116.9	12278			927.5	13902.7	13769.2	13769.2	13769.2	13769.2	13769.2	13769.2			930.4	17842.3	16766.1	16599.2	16599.2	16599.2	16599.2	16766.1
929.6	12796.7	12223.7	12114.2	12114.2	12223.7			927.4	13895.8	13772.9	13772.9	13772.9	13772.9	13772.9	13772.9			930.3	17837	16705	16593.6	16593.6	16593.6	16593.6	16705
929.5	12964.6	12185.3	12111.9	12111.9	12185.3			927.3	13893	13776.7	13776.7	13776.7	13776.7	13776.7	13776.7			930.2	17755.8	16661.9	16588.4	16588.4	16588.4	16588.4	16661.9
929.4	12747.8	12158.6	12109.9	12109.9	12158.6			927.2	13807.5	13780.4	13780.4	13780.4	13780.4	13780.4	13780.4			930.1	17719.8	16631.6	16583.8	16583.8	16583.8	16583.8	16631.6
929.3	12524.8	12140.2	12108.4	12108.4	12140.2			927.1	13783.8	13784.2	13784.2	13784.2	13784.2	13784.2	13784.2			930	17381.2	16610.2	16579.5	16579.5	16579.5	16579.5	16610.2
929.2	12223.7	12127.5	12107	12107	12127.5			927	13795.4	13787.9	13787.9	13787.9	13787.9	13787.9	13787.9			929.9	17422.1	16595.1	16575.6	16575.6	16575.6	16575.6	16595.1
929.1	12630.3	12118.8	12105.8	12105.8	12118.8			926.9	13796.1	13791.7	13791.7	13791.7	13791.7	13791.7	13791.7			929.8	17319.4	16584.1	16571.9	16571.9	16571.9	16571.9	16584.1
929	12619.6	12112.9	12104.7	12104.7	12112.9			926.8	13834.8	13795.4	13795.4	13795.4	13795.4	13795.4	13795.4			929.7	17535.1	16576	16568.4	16568.4	16568.4	16568.4	16576
928.9	12515.3	12108.6	12103.6	12103.6	12108.6			926.7	13880.6	13799.2	13799.2	13799.2	13799.2	13799.2	13799.2			929.6	17359.7	16569.5	16564.8	16564.8	16564.8	16564.8	16569.5
928.8	12530.6	12105.3	12102.2	12102.2	12105.3			926.6	13891.5	13802.9	13802.9	13802.9	13802.9	13802.9	13802.9			929.5	17516.4	16564.3	16561.5	16561.5	16561.5	16561.5	16564.3
928.7	12628.8	12102.8	12100.9	12100.9	12102.8			926.5	13879.6	13806.7	13806.7	13806.7	13806.7	13806.7	13806.7			929.4	17166.5	16559.8	16558.2	16558.2	16558.2	16558.2	16559.8
928.6	12616.3	12100.9	12099.7	12099.7	12100.9			926.4	13838.2	13810.4	13810.4	13810.4	13810.4	13810.4	13810.4			929.3	17205.3	16556.3	16555.4	16555.4	16555.4	16555.4	16556.3
928.5	12274	12099.4	12098.7	12098.7	12099.4			926.3	13796.8	13814.2	13814.2	13814.2	13814.2	13814.2	13814.2			929.2	16935.3	16553.2	16552.6	16552.6	16552.6	16552.6	16553.2
928.4	12243.1	12098.4	12098	12098	12098.4			926.2	13771.5	13817.9	13817.9	13817.9	13817.9	13817.9	13817.9			929.1	17300.4	16550.6	16550.3	16550.3	16550.3	16550.3	16550.6
928.3	12099.3	12097.5	12097.3	12097.3	12097.5			926.1	13839.1	13821.7	13821.7	13821.7	13821.7	13821.7	13821.7			929	16915.7	16548.2	16548	16548	16548	16548	16548.2
928.2	12511.3	12096.8	12096.7	12096.7	12096.8			926	13879.2	13830	13830	13830	13830	13830	13830			928.9	17194.7	16546	16545.9	16545.9	16545.9	16545.9	16546
928.1	12360.1	12096.2	12096.1	12096.1	12096.2			925.9	13875.3	13863.6	13863.6	13863.6	13863.6	13863.6	13863.6			928.8	16902.2	16543.6	16543.5	16543.5	16543.5	16543.5	16543.6
928	12379.6	12095.3	12095.3	12095.3	12095.3			925.8	13860.7	0	0	0	0	0	13860.7			928.7	17310.2	16541.4	16541.4	16541.4	16541.4	16541.4	16541.4
927.9	12550.1	12094.6	12094.6	12094.6	12094.6													928.6	16936.7	16539.5	16539.5	16539.5	16539.5	16539.5	16539.5
927.8	12035.2	12093.8	12093.8	12093.8	12093.8													928.5	16630.9	16538	16538	16538	16538	16538	16538
927.7	12494.7	12093.1	12093.1	12093.1	12093.1													928.4	16791.6	16536.1	16536.1	16536.1	16536.1	16536.1	16536.1
927.6	12250	12092.6	12092.6	12092.6	12092.6													928.3	17250.2	16534.5	16534.5	16534.5	16534.5	16534.5	16534.5
927.5	12114.1	12092.3	12092.3	12092.3	12092.3													928.2	17045.3	16533.1	16533.1	16533.1	16533.1	16533.1	16533.1
927.4	12105.8	12091.9	12091.9	12091.9	12091.9													928.1	16592.1	16531.5	16531.5	16531.5	16531.5	16531.5	16531.5
927.3	12193.3	12091.6	12091.6	12091.6	12091.6													928	17026.2	16529.8	16529.8	16529.8	16529.8	16529.8	16529.8
927.2	12228.3	12091.4	12091.4	12091.4	12091.4													927.9	16728.7	16528.5	16528.5	16528.5	16528.5	16528.5	16528.5
927.1	12265.3	12091.3	12091.3	12091.3	12091.3													927.8	16893.2	16527.2	16527.2	16527.2	16527.2	16527.2	16527.2
927	11889.3	12091.1	12091.1	12091.1	12091.1													927.7	16918.9	16525.7	16525.7	16525.7	16525.7	16525.7	16525.7
926.9	12194.8	12095.9	12095.9	12095.9	12095.9													927.6	16862.5	16524.8	16524.8	16524.8	16524.8	16524.8	16524.8
926.8	11877.8	12100.8	12100.8	12100.8	12100.8													927.5	16399.3	16523.6	16523.6	16523.6	16523.6	16523.6	16523.6
926.7	12451.7	12105.6	12105.6	12105.6	12105.6													927.4	16917.3	16522.4	16522.4	16522.4	16522.4	16522.4	16522.4
926.6	12419	12110.5	12110.5	12110.5	12110.5													927.3	16962.8	16521.6	16521.6	16521.6	16521.6	16521.6	16521.6
926.5	12369.7	12115.3	12115.3	12115.3	12115.3													927.2	16492.5	16520.7	16520.7	16520.7	16520.7	16520.7	16520.7
926.4	12438.2	12120.2	12120.2	12120.2	12120.2													927.1	16893.2	16519.5	16519.5	16519.5	16519.5	16519.5	16519.5
926.3	12281.1	12125.1	12125.1	12125.1	12125.1													927	16783.6	16518.8	16518.8	16518.8	16518.8	16518.8	16518.8
926.2	12194.3	12129.9	12129.9	12129.9	12129.9													926.9	16346.9	16518.4	16518.4	16518.4	16518.4	16518.4	16518.4
926.1	12238.8	12134.8	12134.8	12134.8	12134.8													926.8	16536.3	16517.6	16517.6	16517.6	16517.6	16517.6	16517.6
926	12360.5	12139.6	12139.6	12139.6	12139.6													926.7	16972.6	16517.1	16517.1	16517.1	16517.1	16517.1	16517.1
925.9	12205.4	12144.5	12144.5	12144.5	12144.5													926.6	16625.7	16516.8	16516.8	16516.8	16516.8	16516.8	16516.8
925.8	12316.3	12149.3	12149.3	12149.3	12149.3													926.5	16500.6	16516.1	16516.1	16516.1	16516.1	16516.1	16516.1
925.7	12559.9	12154.2	12154.2	12154.2	12154.2													926.4	16747.5	16515.4	16515.4	16515.4	16515.4	16515.4	16515.4
925.6	12129.7	12159	12159	12159	12159													926.3	16606.1	16515.1	16515.1	16515.1	16515.1	16515.1	16515.1
925.5	12345.5	12163.9	12163.9	12163.9	12163.9													926.2	16422.7	16541.7	16541.7	16541.7	16541.7	16541.7	16541.7
925.4	12194.9	12168.7	12168.7	12168.7	12168.7													926.1	16298.7	16568.3	16568.3	16568.3	16568.3	16568.3	16568.3
925.3	12274.1	12173.6	12173.6	12173.6	12173.6													926	16855.9	16594.9	16594.9	16594.9	16594.9	16594.9	16594.9
925.2	12217.4	12178.4	12178.4	12178.4	12178.4													925.9	16802.4	16652.3	16652.3	16652.3	16652.3	16652.3	16652.3
925.1	12130	12183.3	12183.3	12183.3	12183.3													925.8	16954.6	16834.8	16834.8	16834.8	16834.8	16834.8	16834.8
925	12111.6	0	0	0	12111.6													925.7	16726.4	0	0	0	0	0	16726.4

## Sheet: Fig 2b
CO-DRIFT spectra
Cu-N3 SAC		Cu-N4 SAC
Wavenumber/cm-1	Transmittance/%	Wavenumber/cm-1	Transmittance/%
1742.88	100.189	1742.88	97.944
1743.36	100.192	1743.36	97.9729
1743.85	100.194	1743.85	98.0013
1744.33	100.196	1744.33	98.0293
1744.81	100.197	1744.81	98.0569
1745.29	100.196	1745.29	98.0841
1745.77	100.192	1745.77	98.111
1746.26	100.187	1746.26	98.1374
1746.74	100.18	1746.74	98.1634
1747.22	100.174	1747.22	98.189
1747.7	100.169	1747.7	98.2142
1748.18	100.165	1748.18	98.239
1748.67	100.164	1748.67	98.2634
1749.15	100.166	1749.15	98.2874
1749.63	100.169	1749.63	98.311
1750.11	100.176	1750.11	98.3342
1750.6	100.186	1750.6	98.357
1751.08	100.201	1751.08	98.3794
1751.56	100.219	1751.56	98.4014
1752.04	100.239	1752.04	98.4229
1752.52	100.26	1752.52	98.4441
1753.01	100.278	1753.01	98.4649
1753.49	100.291	1753.49	98.4853
1753.97	100.297	1753.97	98.5053
1754.45	100.296	1754.45	98.5248
1754.93	100.292	1754.93	98.544
1755.42	100.286	1755.42	98.5628
1755.9	100.282	1755.9	98.5811
1756.38	100.282	1756.38	98.5991
1756.86	100.285	1756.86	98.6167
1757.34	100.291	1757.34	98.6338
1757.83	100.298	1757.83	98.6506
1758.31	100.303	1758.31	98.6669
1758.79	100.304	1758.79	98.6829
1759.27	100.301	1759.27	98.6985
1759.76	100.295	1759.76	98.7136
1760.24	100.288	1760.24	98.7284
1760.72	100.283	1760.72	98.7427
1761.2	100.282	1761.2	98.7566
1761.68	100.287	1761.68	98.7702
1762.17	100.298	1762.17	98.7833
1762.65	100.314	1762.65	98.7961
1763.13	100.333	1763.13	98.8084
1763.61	100.351	1763.61	98.8203
1764.09	100.365	1764.09	98.8319
1764.58	100.373	1764.58	98.843
1765.06	100.373	1765.06	98.8537
1765.54	100.367	1765.54	98.864
1766.02	100.357	1766.02	98.8739
1766.51	100.344	1766.51	98.8835
1766.99	100.333	1766.99	98.8926
1767.47	100.324	1767.47	98.8934
1767.95	100.316	1767.95	98.894
1768.43	100.308	1768.43	98.8944
1768.91	100.298	1768.91	98.8945
1769.4	100.284	1769.4	98.8942
1769.88	100.268	1769.88	98.8936
1770.36	100.251	1770.36	98.8927
1770.84	100.236	1770.84	98.8913
1771.33	100.227	1771.33	98.8895
1771.81	100.227	1771.81	98.8875
1772.29	100.236	1772.29	98.8851
1772.77	100.254	1772.77	98.8824
1773.26	100.277	1773.26	98.8796
1773.74	100.304	1773.74	98.8767
1774.22	100.331	1774.22	98.8737
1774.7	100.356	1774.7	98.8706
1775.18	100.378	1775.18	98.8675
1775.66	100.397	1775.66	98.8644
1776.15	100.412	1776.15	98.8613
1776.63	100.423	1776.63	98.8583
1777.11	100.429	1777.11	98.8554
1777.59	100.43	1777.59	98.8527
1778.08	100.427	1778.08	98.8503
1778.56	100.421	1778.56	98.8484
1779.04	100.415	1779.04	98.8471
1779.52	100.411	1779.52	98.8466
1780	100.411	1780	98.8469
1780.49	100.415	1780.49	98.8483
1780.97	100.423	1780.97	98.8512
1781.45	100.433	1781.45	98.8558
1781.93	100.442	1781.93	98.8621
1782.41	100.449	1782.41	98.87
1782.9	100.453	1782.9	98.8792
1783.38	100.456	1783.38	98.8891
1783.86	100.458	1783.86	98.899
1784.34	100.462	1784.34	98.9085
1784.83	100.468	1784.83	98.9169
1785.31	100.476	1785.31	98.9241
1785.79	100.487	1785.79	98.9301
1786.27	100.498	1786.27	98.9348
1786.75	100.506	1786.75	98.9382
1787.24	100.51	1787.24	98.9404
1787.72	100.506	1787.72	98.9412
1788.2	100.494	1788.2	98.9407
1788.68	100.474	1788.68	98.9389
1789.16	100.448	1789.16	98.9362
1789.65	100.419	1789.65	98.9328
1790.13	100.389	1790.13	98.9292
1790.61	100.364	1790.61	98.9257
1791.09	100.347	1791.09	98.9227
1791.58	100.339	1791.58	98.9203
1792.06	100.342	1792.06	98.9188
1792.54	100.355	1792.54	98.918
1793.02	100.376	1793.02	98.9179
1793.5	100.401	1793.5	98.9183
1793.99	100.426	1793.99	98.9191
1794.47	100.449	1794.47	98.9203
1794.95	100.468	1794.95	98.9218
1795.43	100.482	1795.43	98.9238
1795.91	100.492	1795.91	98.9263
1796.4	100.497	1796.4	98.9296
1796.88	100.499	1796.88	98.9335
1797.36	100.497	1797.36	98.9382
1797.84	100.492	1797.84	98.9437
1798.33	100.486	1798.33	98.9498
1798.81	100.478	1798.81	98.9565
1799.29	100.472	1799.29	98.9634
1799.77	100.469	1799.77	98.9708
1800.25	100.471	1800.25	98.9784
1800.74	100.479	1800.74	98.9864
1801.22	100.492	1801.22	98.995
1801.7	100.511	1801.7	99.004
1802.18	100.533	1802.18	99.0139
1802.66	100.556	1802.66	99.0245
1803.15	100.577	1803.15	99.036
1803.63	100.596	1803.63	99.0485
1804.11	100.611	1804.11	99.0618
1804.59	100.622	1804.59	99.0758
1805.08	100.63	1805.08	99.0904
1805.56	100.635	1805.56	99.1053
1806.04	100.637	1806.04	99.1203
1806.52	100.635	1806.52	99.135
1807	100.631	1807	99.1493
1807.48	100.624	1807.48	99.163
1807.97	100.616	1807.97	99.1759
1808.45	100.607	1808.45	99.1879
1808.93	100.599	1808.93	99.1991
1809.41	100.593	1809.41	99.2095
1809.9	100.59	1809.9	99.2192
1810.38	100.593	1810.38	99.2282
1810.86	100.602	1810.86	99.2364
1811.34	100.616	1811.34	99.2439
1811.82	100.635	1811.82	99.2507
1812.31	100.657	1812.31	99.2568
1812.79	100.68	1812.79	99.2622
1813.27	100.7	1813.27	99.267
1813.75	100.716	1813.75	99.2711
1814.23	100.727	1814.23	99.2746
1814.72	100.733	1814.72	99.2774
1815.2	100.735	1815.2	99.2795
1815.68	100.735	1815.68	99.2809
1816.16	100.736	1816.16	99.2815
1816.65	100.739	1816.65	99.2814
1817.13	100.744	1817.13	99.2804
1817.61	100.75	1817.61	99.2787
1818.09	100.758	1818.09	99.2762
1818.57	100.765	1818.57	99.2729
1819.06	100.771	1819.06	99.2689
1819.54	100.775	1819.54	99.2641
1820.02	100.778	1820.02	99.2586
1820.5	100.778	1820.5	99.2524
1820.98	100.774	1820.98	99.2456
1821.47	100.765	1821.47	99.2383
1821.95	100.75	1821.95	99.2304
1822.43	100.729	1822.43	99.222
1822.91	100.705	1822.91	99.2133
1823.39	100.683	1823.39	99.2043
1823.88	100.665	1823.88	99.1951
1824.36	100.656	1824.36	99.1859
1824.84	100.655	1824.84	99.1768
1825.32	100.661	1825.32	99.1678
1825.81	100.67	1825.81	99.1591
1826.29	100.675	1826.29	99.1508
1826.77	100.672	1826.77	99.1427
1827.25	100.66	1827.25	99.135
1827.73	100.64	1827.73	99.1274
1828.22	100.618	1828.22	99.12
1828.7	100.6	1828.7	99.1127
1829.18	100.594	1829.18	99.1055
1829.66	100.603	1829.66	99.0984
1830.14	100.627	1830.14	99.0916
1830.63	100.664	1830.63	99.0851
1831.11	100.708	1831.11	99.0791
1831.59	100.752	1831.59	99.0736
1832.07	100.79	1832.07	99.0689
1832.56	100.82	1832.56	99.0649
1833.04	100.84	1833.04	99.0618
1833.52	100.851	1833.52	99.0596
1834	100.854	1834	99.0584
1834.48	100.853	1834.48	99.0582
1834.97	100.849	1834.97	99.0593
1835.45	100.845	1835.45	99.0614
1835.93	100.843	1835.93	99.0649
1836.41	100.843	1836.41	99.0696
1836.89	100.846	1836.89	99.0755
1837.38	100.853	1837.38	99.0826
1837.86	100.862	1837.86	99.0907
1838.34	100.873	1838.34	99.0997
1838.82	100.882	1838.82	99.1096
1839.31	100.886	1839.31	99.1201
1839.79	100.883	1839.79	99.1312
1840.27	100.869	1840.27	99.1427
1840.75	100.842	1840.75	99.1545
1841.23	100.806	1841.23	99.1666
1841.72	100.762	1841.72	99.1788
1842.2	100.717	1842.2	99.1909
1842.68	100.678	1842.68	99.2028
1843.16	100.65	1843.16	99.2144
1843.64	100.638	1843.64	99.2257
1844.13	100.645	1844.13	99.2364
1844.61	100.666	1844.61	99.2466
1845.09	100.7	1845.09	99.2561
1845.57	100.739	1845.57	99.2649
1846.06	100.779	1846.06	99.2728
1846.54	100.816	1846.54	99.2798
1847.02	100.848	1847.02	99.2858
1847.5	100.875	1847.5	99.2908
1847.98	100.899	1847.98	99.2946
1848.47	100.921	1848.47	99.2974
1848.95	100.943	1848.95	99.299
1849.43	100.964	1849.43	99.2997
1849.91	100.984	1849.91	99.2994
1850.39	101	1850.39	99.2981
1850.88	101.012	1850.88	99.296
1851.36	101.021	1851.36	99.2931
1851.84	101.027	1851.84	99.2895
1852.32	101.031	1852.32	99.2852
1852.81	101.036	1852.81	99.2804
1853.29	101.041	1853.29	99.2751
1853.77	101.046	1853.77	99.2695
1854.25	101.05	1854.25	99.2638
1854.73	101.053	1854.73	99.258
1855.22	101.054	1855.22	99.2524
1855.7	101.055	1855.7	99.247
1856.18	101.055	1856.18	99.242
1856.66	101.055	1856.66	99.2374
1857.14	101.056	1857.14	99.2332
1857.63	101.058	1857.63	99.2296
1858.11	101.061	1858.11	99.2264
1858.59	101.065	1858.59	99.2237
1859.07	101.069	1859.07	99.2214
1859.56	101.073	1859.56	99.2196
1860.04	101.079	1860.04	99.2182
1860.52	101.085	1860.52	99.2171
1861	101.093	1861	99.2162
1861.48	101.1	1861.48	99.2155
1861.96	101.105	1861.96	99.2148
1862.45	101.108	1862.45	99.2142
1862.93	101.106	1862.93	99.2134
1863.41	101.098	1863.41	99.2126
1863.89	101.083	1863.89	99.2116
1864.38	101.059	1864.38	99.2104
1864.86	101.027	1864.86	99.209
1865.34	100.987	1865.34	99.2073
1865.82	100.941	1865.82	99.2053
1866.31	100.894	1866.31	99.2031
1866.79	100.85	1866.79	99.2006
1867.27	100.815	1867.27	99.1979
1867.75	100.795	1867.75	99.1951
1868.23	100.794	1868.23	99.1921
1868.71	100.814	1868.71	99.1891
1869.2	100.852	1869.2	99.186
1869.68	100.904	1869.68	99.183
1870.16	100.964	1870.16	99.18
1870.64	101.024	1870.64	99.177
1871.13	101.08	1871.13	99.1742
1871.61	101.126	1871.61	99.1715
1872.09	101.161	1872.09	99.1691
1872.57	101.187	1872.57	99.167
1873.05	101.204	1873.05	99.1653
1873.54	101.214	1873.54	99.1642
1874.02	101.221	1874.02	99.1637
1874.5	101.225	1874.5	99.1639
1874.98	101.228	1874.98	99.1649
1875.46	101.23	1875.46	99.1669
1875.95	101.233	1875.95	99.1698
1876.43	101.235	1876.43	99.1736
1876.91	101.237	1876.91	99.1786
1877.39	101.24	1877.39	99.1845
1877.88	101.242	1877.88	99.1914
1878.36	101.244	1878.36	99.1992
1878.84	101.247	1878.84	99.208
1879.32	101.25	1879.32	99.2175
1879.8	101.253	1879.8	99.2278
1880.29	101.257	1880.29	99.2386
1880.77	101.259	1880.77	99.2501
1881.25	101.261	1881.25	99.2619
1881.73	101.26	1881.73	99.2742
1882.21	101.259	1882.21	99.2867
1882.7	101.256	1882.7	99.2994
1883.18	101.253	1883.18	99.3122
1883.66	101.252	1883.66	99.3248
1884.14	101.252	1884.14	99.3372
1884.62	101.254	1884.62	99.3492
1885.11	101.255	1885.11	99.3608
1885.59	101.253	1885.59	99.3718
1886.07	101.244	1886.07	99.3821
1886.55	101.228	1886.55	99.3918
1887.04	101.205	1887.04	99.4009
1887.52	101.177	1887.52	99.4094
1888	101.151	1888	99.4173
1888.48	101.132	1888.48	99.4247
1888.96	101.124	1888.96	99.4316
1889.45	101.131	1889.45	99.4379
1889.93	101.151	1889.93	99.4437
1890.41	101.181	1890.41	99.449
1890.89	101.213	1890.89	99.4536
1891.38	101.242	1891.38	99.4576
1891.86	101.262	1891.86	99.461
1892.34	101.27	1892.34	99.4635
1892.82	101.269	1892.82	99.4652
1893.3	101.261	1893.3	99.4661
1893.79	101.252	1893.79	99.4662
1894.27	101.247	1894.27	99.4654
1894.75	101.248	1894.75	99.4639
1895.23	101.257	1895.23	99.4617
1895.71	101.272	1895.71	99.4589
1896.2	101.292	1896.2	99.4555
1896.68	101.312	1896.68	99.4518
1897.16	101.331	1897.16	99.4477
1897.64	101.346	1897.64	99.4433
1898.12	101.359	1898.12	99.4386
1898.61	101.368	1898.61	99.4337
1899.09	101.374	1899.09	99.4285
1899.57	101.379	1899.57	99.423
1900.05	101.381	1900.05	99.4174
1900.54	101.383	1900.54	99.4116
1901.02	101.384	1901.02	99.4056
1901.5	101.385	1901.5	99.3995
1901.98	101.387	1901.98	99.3933
1902.46	101.388	1902.46	99.387
1902.95	101.39	1902.95	99.3806
1903.43	101.392	1903.43	99.374
1903.91	101.393	1903.91	99.3673
1904.39	101.393	1904.39	99.3604
1904.88	101.391	1904.88	99.3534
1905.36	101.386	1905.36	99.3461
1905.84	101.378	1905.84	99.3387
1906.32	101.367	1906.32	99.3312
1906.8	101.354	1906.8	99.3236
1907.29	101.339	1907.29	99.316
1907.77	101.326	1907.77	99.3083
1908.25	101.316	1908.25	99.3007
1908.73	101.312	1908.73	99.2932
1909.21	101.317	1909.21	99.2859
1909.7	101.329	1909.7	99.2789
1910.18	101.348	1910.18	99.2722
1910.66	101.372	1910.66	99.2658
1911.14	101.396	1911.14	99.2599
1911.62	101.419	1911.62	99.2545
1912.11	101.437	1912.11	99.2494
1912.59	101.45	1912.59	99.2448
1913.07	101.458	1913.07	99.2405
1913.55	101.458	1913.55	99.2365
1914.04	101.45	1914.04	99.2327
1914.52	101.433	1914.52	99.2291
1915	101.407	1915	99.2256
1915.48	101.372	1915.48	99.2222
1915.96	101.334	1915.96	99.2189
1916.45	101.299	1916.45	99.2156
1916.93	101.272	1916.93	99.2125
1917.41	101.261	1917.41	99.2095
1917.89	101.266	1917.89	99.2067
1918.37	101.285	1918.37	99.2042
1918.86	101.311	1918.86	99.202
1919.34	101.337	1919.34	99.2002
1919.82	101.353	1919.82	99.1987
1920.3	101.357	1920.3	99.1976
1920.79	101.348	1920.79	99.1968
1921.27	101.333	1921.27	99.1964
1921.75	101.319	1921.75	99.1961
1922.23	101.312	1922.23	99.1961
1922.71	101.318	1922.71	99.1961
1923.19	101.338	1923.19	99.1961
1923.68	101.368	1923.68	99.1961
1924.16	101.403	1924.16	99.1961
1924.64	101.438	1924.64	99.196
1925.12	101.468	1925.12	99.1958
1925.61	101.491	1925.61	99.1956
1926.09	101.506	1926.09	99.1953
1926.57	101.516	1926.57	99.1951
1927.05	101.521	1927.05	99.1949
1927.53	101.524	1927.53	99.1949
1928.02	101.526	1928.02	99.1951
1928.5	101.526	1928.5	99.1956
1928.98	101.526	1928.98	99.1963
1929.46	101.525	1929.46	99.1974
1929.94	101.523	1929.94	99.1988
1930.43	101.522	1930.43	99.2006
1930.91	101.52	1930.91	99.2027
1931.39	101.518	1931.39	99.205
1931.87	101.516	1931.87	99.2076
1932.36	101.515	1932.36	99.2106
1932.84	101.513	1932.84	99.2138
1933.32	101.513	1933.32	99.2173
1933.8	101.514	1933.8	99.2211
1934.28	101.516	1934.28	99.2252
1934.77	101.518	1934.77	99.2294
1935.25	101.52	1935.25	99.2338
1935.73	101.521	1935.73	99.2381
1936.21	101.521	1936.21	99.2424
1936.69	101.52	1936.69	99.2465
1937.18	101.518	1937.18	99.2503
1937.66	101.514	1937.66	99.2538
1938.14	101.506	1938.14	99.257
1938.62	101.493	1938.62	99.2597
1939.11	101.471	1939.11	99.262
1939.59	101.442	1939.59	99.2638
1940.07	101.405	1940.07	99.2652
1940.55	101.366	1940.55	99.2662
1941.03	101.33	1941.03	99.2668
1941.52	101.303	1941.52	99.267
1942	101.289	1942	99.2668
1942.48	101.29	1942.48	99.2662
1942.96	101.304	1942.96	99.2651
1943.44	101.327	1943.44	99.2635
1943.93	101.354	1943.93	99.2614
1944.41	101.379	1944.41	99.2586
1944.89	101.401	1944.89	99.2553
1945.37	101.418	1945.37	99.2512
1945.86	101.432	1945.86	99.2465
1946.34	101.444	1946.34	99.2411
1946.82	101.456	1946.82	99.235
1947.3	101.466	1947.3	99.2283
1947.78	101.476	1947.78	99.221
1948.27	101.484	1948.27	99.2133
1948.75	101.49	1948.75	99.2052
1949.23	101.493	1949.23	99.1968
1949.71	101.495	1949.71	99.1881
1950.19	101.495	1950.19	99.1792
1950.68	101.495	1950.68	99.1701
1951.16	101.495	1951.16	99.1609
1951.64	101.493	1951.64	99.1517
1952.12	101.491	1952.12	99.1424
1952.61	101.486	1952.61	99.1332
1953.09	101.481	1953.09	99.1241
1953.57	101.476	1953.57	99.115
1954.05	101.471	1954.05	99.1061
1954.53	101.469	1954.53	99.0973
1955.02	101.468	1955.02	99.0888
1955.5	101.47	1955.5	99.0805
1955.98	101.472	1955.98	99.0725
1956.46	101.475	1956.46	99.0649
1956.94	101.477	1956.94	99.0576
1957.43	101.478	1957.43	99.0506
1957.91	101.479	1957.91	99.0439
1958.39	101.48	1958.39	99.0374
1958.87	101.48	1958.87	99.031
1959.36	101.48	1959.36	99.0247
1959.84	101.481	1959.84	99.0184
1960.32	101.482	1960.32	99.0121
1960.8	101.483	1960.8	99.0058
1961.28	101.485	1961.28	98.9994
1961.77	101.488	1961.77	98.993
1962.25	101.49	1962.25	98.9866
1962.73	101.489	1962.73	98.9801
1963.21	101.484	1963.21	98.9737
1963.69	101.475	1963.69	98.9674
1964.18	101.46	1964.18	98.9613
1964.66	101.441	1964.66	98.9552
1965.14	101.42	1965.14	98.9494
1965.62	101.402	1965.62	98.9438
1966.1	101.39	1966.1	98.9383
1966.59	101.387	1966.59	98.933
1967.07	101.392	1967.07	98.928
1967.55	101.407	1967.55	98.923
1968.03	101.427	1968.03	98.9183
1968.52	101.45	1968.52	98.9136
1969	101.472	1969	98.9092
1969.48	101.491	1969.48	98.9049
1969.96	101.506	1969.96	98.9007
1970.44	101.516	1970.44	98.8968
1970.93	101.522	1970.93	98.8932
1971.41	101.526	1971.41	98.8898
1971.89	101.528	1971.89	98.8867
1972.37	101.53	1972.37	98.8839
1972.85	101.532	1972.85	98.8816
1973.34	101.534	1973.34	98.8796
1973.82	101.535	1973.82	98.878
1974.3	101.537	1974.3	98.8768
1974.78	101.538	1974.78	98.8761
1975.27	101.539	1975.27	98.8758
1975.75	101.54	1975.75	98.876
1976.23	101.542	1976.23	98.8765
1976.71	101.543	1976.71	98.8775
1977.19	101.545	1977.19	98.879
1977.67	101.547	1977.67	98.8808
1978.16	101.548	1978.16	98.8832
1978.64	101.549	1978.64	98.8861
1979.12	101.55	1979.12	98.8894
1979.6	101.552	1979.6	98.8932
1980.09	101.553	1980.09	98.8975
1980.57	101.554	1980.57	98.9021
1981.05	101.555	1981.05	98.9072
1981.53	101.556	1981.53	98.9125
1982.01	101.557	1982.01	98.9181
1982.5	101.558	1982.5	98.924
1982.98	101.559	1982.98	98.93
1983.46	101.56	1983.46	98.9363
1983.94	101.56	1983.94	98.9428
1984.42	101.559	1984.42	98.9495
1984.91	101.556	1984.91	98.9564
1985.39	101.55	1985.39	98.9634
1985.87	101.543	1985.87	98.9706
1986.35	101.535	1986.35	98.978
1986.84	101.527	1986.84	98.9855
1987.32	101.519	1987.32	98.9932
1987.8	101.512	1987.8	99.0011
1988.28	101.505	1988.28	99.009
1988.76	101.495	1988.76	99.017
1989.25	101.482	1989.25	99.0251
1989.73	101.467	1989.73	99.0331
1990.21	101.451	1990.21	99.0409
1990.69	101.437	1990.69	99.0487
1991.17	101.428	1991.17	99.0563
1991.66	101.428	1991.66	99.0637
1992.14	101.438	1992.14	99.0709
1992.62	101.457	1992.62	99.0778
1993.1	101.482	1993.1	99.0845
1993.59	101.509	1993.59	99.0909
1994.07	101.534	1994.07	99.0971
1994.55	101.555	1994.55	99.103
1995.03	101.568	1995.03	99.1086
1995.51	101.576	1995.51	99.114
1996	101.58	1996	99.1191
1996.48	101.581	1996.48	99.124
1996.96	101.581	1996.96	99.1285
1997.44	101.581	1997.44	99.1328
1997.92	101.582	1997.92	99.1368
1998.41	101.583	1998.41	99.1405
1998.89	101.585	1998.89	99.1439
1999.37	101.587	1999.37	99.147
1999.85	101.589	1999.85	99.1498
2000.34	101.592	2000.34	99.1523
2000.82	101.595	2000.82	99.1545
2001.3	101.598	2001.3	99.1565
2001.78	101.601	2001.78	99.1583
2002.26	101.603	2002.26	99.1598
2002.75	101.604	2002.75	99.1612
2003.23	101.604	2003.23	99.1623
2003.71	101.604	2003.71	99.1632
2004.19	101.605	2004.19	99.1638
2004.67	101.605	2004.67	99.1643
2005.16	101.604	2005.16	99.1646
2005.64	101.604	2005.64	99.1647
2006.12	101.603	2006.12	99.1647
2006.6	101.602	2006.6	99.1645
2007.09	101.601	2007.09	99.1641
2007.57	101.601	2007.57	99.1636
2008.05	101.602	2008.05	99.1628
2008.53	101.604	2008.53	99.1619
2009.01	101.607	2009.01	99.1607
2009.5	101.61	2009.5	99.1593
2009.98	101.612	2009.98	99.1577
2010.46	101.614	2010.46	99.1559
2010.94	101.615	2010.94	99.1539
2011.42	101.615	2011.42	99.1517
2011.91	101.615	2011.91	99.1494
2012.39	101.613	2012.39	99.1469
2012.87	101.609	2012.87	99.1443
2013.35	101.602	2013.35	99.1415
2013.84	101.592	2013.84	99.1385
2014.32	101.578	2014.32	99.1353
2014.8	101.562	2014.8	99.1319
2015.28	101.546	2015.28	99.1283
2015.76	101.533	2015.76	99.1245
2016.24	101.524	2016.24	99.1204
2016.73	101.521	2016.73	99.1162
2017.21	101.523	2017.21	99.1118
2017.69	101.531	2017.69	99.1072
2018.17	101.541	2018.17	99.1026
2018.66	101.554	2018.66	99.0979
2019.14	101.565	2019.14	99.0932
2019.62	101.576	2019.62	99.0885
2020.1	101.583	2020.1	99.0838
2020.58	101.588	2020.58	99.0791
2021.07	101.591	2021.07	99.0745
2021.55	101.591	2021.55	99.0699
2022.03	101.591	2022.03	99.0654
2022.51	101.59	2022.51	99.061
2022.99	101.589	2022.99	99.0566
2023.48	101.588	2023.48	99.0523
2023.96	101.587	2023.96	99.0481
2024.44	101.586	2024.44	99.0441
2024.92	101.585	2024.92	99.0402
2025.41	101.583	2025.41	99.0366
2025.89	101.581	2025.89	99.0332
2026.37	101.579	2026.37	99.0299
2026.85	101.577	2026.85	99.027
2027.33	101.575	2027.33	99.0242
2027.82	101.573	2027.82	99.0216
2028.3	101.572	2028.3	99.0192
2028.78	101.571	2028.78	99.017
2029.26	101.57	2029.26	99.0151
2029.74	101.568	2029.74	99.0134
2030.23	101.566	2030.23	99.0119
2030.71	101.564	2030.71	99.0106
2031.19	101.562	2031.19	99.0095
2031.67	101.56	2031.67	99.0086
2032.15	101.558	2032.15	99.0077
2032.64	101.556	2032.64	99.0069
2033.12	101.554	2033.12	99.0062
2033.6	101.552	2033.6	99.0056
2034.08	101.55	2034.08	99.005
2034.57	101.549	2034.57	99.0044
2035.05	101.547	2035.05	99.0036
2035.53	101.545	2035.53	99.0028
2036.01	101.544	2036.01	99.0017
2036.49	101.541	2036.49	99.0003
2036.98	101.538	2036.98	98.9986
2037.46	101.533	2037.46	98.9965
2037.94	101.527	2037.94	98.9941
2038.42	101.52	2038.42	98.9911
2038.9	101.511	2038.9	98.9876
2039.39	101.503	2039.39	98.9836
2039.87	101.495	2039.87	98.9791
2040.35	101.488	2040.35	98.9739
2040.83	101.484	2040.83	98.9683
2041.32	101.482	2041.32	98.9621
2041.8	101.482	2041.8	98.9556
2042.28	101.484	2042.28	98.9487
2042.76	101.486	2042.76	98.9415
2043.24	101.489	2043.24	98.9339
2043.73	101.49	2043.73	98.926
2044.21	101.491	2044.21	98.9179
2044.69	101.491	2044.69	98.9093
2045.17	101.49	2045.17	98.9004
2045.65	101.489	2045.65	98.8912
2046.14	101.487	2046.14	98.8817
2046.62	101.485	2046.62	98.8718
2047.1	101.484	2047.1	98.8617
2047.58	101.482	2047.58	98.8513
2048.07	101.479	2048.07	98.8407
2048.55	101.477	2048.55	98.8299
2049.03	101.474	2049.03	98.8189
2049.51	101.471	2049.51	98.8079
2049.99	101.467	2049.99	98.7967
2050.48	101.464	2050.48	98.7857
2050.96	101.461	2050.96	98.7747
2051.44	101.457	2051.44	98.764
2051.92	101.454	2051.92	98.7536
2052.41	101.451	2052.41	98.7434
2052.89	101.447	2052.89	98.7336
2053.37	101.444	2053.37	98.7241
2053.85	101.441	2053.85	98.715
2054.33	101.438	2054.33	98.7061
2054.82	101.435	2054.82	98.6975
2055.3	101.432	2055.3	98.6892
2055.78	101.428	2055.78	98.6813
2056.26	101.425	2056.26	98.6737
2056.74	101.421	2056.74	98.6664
2057.23	101.417	2057.23	98.6594
2057.71	101.412	2057.71	98.6527
2058.19	101.408	2058.19	98.6463
2058.67	101.403	2058.67	98.6403
2059.15	101.399	2059.15	98.6346
2059.64	101.395	2059.64	98.6293
2060.12	101.391	2060.12	98.6244
2060.6	101.387	2060.6	98.6199
2061.08	101.382	2061.08	98.6157
2061.57	101.375	2061.57	98.6118
2062.05	101.367	2062.05	98.6081
2062.53	101.358	2062.53	98.6047
2063.01	101.348	2063.01	98.6014
2063.49	101.338	2063.49	98.5985
2063.98	101.329	2063.98	98.5959
2064.46	101.323	2064.46	98.5937
2064.94	101.319	2064.94	98.5918
2065.42	101.319	2065.42	98.5903
2065.9	101.321	2065.9	98.5892
2066.39	101.323	2066.39	98.5884
2066.87	101.326	2066.87	98.5878
2067.35	101.327	2067.35	98.5876
2067.83	101.326	2067.83	98.5876
2068.32	101.324	2068.32	98.5879
2068.8	101.32	2068.8	98.5883
2069.28	101.316	2069.28	98.5888
2069.76	101.311	2069.76	98.5894
2070.24	101.306	2070.24	98.59
2070.72	101.301	2070.72	98.5906
2071.21	101.296	2071.21	98.5911
2071.69	101.29	2071.69	98.5917
2072.17	101.284	2072.17	98.5922
2072.65	101.279	2072.65	98.5927
2073.14	101.274	2073.14	98.5933
2073.62	101.269	2073.62	98.5938
2074.1	101.264	2074.1	98.5943
2074.58	101.26	2074.58	98.5948
2075.06	101.256	2075.06	98.5952
2075.55	101.252	2075.55	98.5956
2076.03	101.247	2076.03	98.596
2076.51	101.242	2076.51	98.5963
2076.99	101.237	2076.99	98.5966
2077.47	101.232	2077.47	98.5967
2077.96	101.227	2077.96	98.5966
2078.44	101.222	2078.44	98.5962
2078.92	101.217	2078.92	98.5956
2079.4	101.212	2079.4	98.5946
2079.89	101.206	2079.89	98.5934
2080.37	101.201	2080.37	98.5919
2080.85	101.196	2080.85	98.5902
2081.33	101.192	2081.33	98.5881
2081.81	101.187	2081.81	98.5856
2082.3	101.183	2082.3	98.5829
2082.78	101.179	2082.78	98.5797
2083.26	101.174	2083.26	98.5761
2083.74	101.169	2083.74	98.5721
2084.22	101.164	2084.22	98.5677
2084.71	101.159	2084.71	98.5627
2085.19	101.154	2085.19	98.5571
2085.67	101.149	2085.67	98.5509
2086.15	101.143	2086.15	98.5441
2086.64	101.138	2086.64	98.5367
2087.12	101.131	2087.12	98.5288
2087.6	101.124	2087.6	98.5204
2088.08	101.118	2088.08	98.5117
2088.56	101.111	2088.56	98.5026
2089.05	101.105	2089.05	98.4932
2089.53	101.1	2089.53	98.4837
2090.01	101.096	2090.01	98.4739
2090.49	101.092	2090.49	98.464
2090.97	101.089	2090.97	98.4538
2091.46	101.087	2091.46	98.4434
2091.94	101.084	2091.94	98.4326
2092.42	101.08	2092.42	98.4216
2092.9	101.077	2092.9	98.4102
2093.39	101.072	2093.39	98.3984
2093.87	101.068	2093.87	98.3863
2094.35	101.063	2094.35	98.3739
2094.83	101.057	2094.83	98.3612
2095.31	101.052	2095.31	98.3483
2095.8	101.046	2095.8	98.3353
2096.28	101.04	2096.28	98.3221
2096.76	101.035	2096.76	98.3089
2097.24	101.029	2097.24	98.2957
2097.72	101.023	2097.72	98.2825
2098.21	101.018	2098.21	98.2694
2098.69	101.012	2098.69	98.2565
2099.17	101.007	2099.17	98.2437
2099.65	101.001	2099.65	98.231
2100.14	100.995	2100.14	98.2185
2100.62	100.99	2100.62	98.2061
2101.1	100.984	2101.1	98.1938
2101.58	100.979	2101.58	98.1817
2102.06	100.973	2102.06	98.1697
2102.55	100.966	2102.55	98.158
2103.03	100.96	2103.03	98.1466
2103.51	100.953	2103.51	98.1355
2103.99	100.946	2103.99	98.1246
2104.47	100.94	2104.47	98.1139
2104.96	100.933	2104.96	98.1034
2105.44	100.927	2105.44	98.093
2105.92	100.921	2105.92	98.0827
2106.4	100.915	2106.4	98.0726
2106.89	100.909	2106.89	98.0626
2107.37	100.903	2107.37	98.0527
2107.85	100.897	2107.85	98.0429
2108.33	100.891	2108.33	98.0331
2108.81	100.885	2108.81	98.0232
2109.3	100.879	2109.3	98.0134
2109.78	100.873	2109.78	98.0036
2110.26	100.867	2110.26	97.9941
2110.74	100.861	2110.74	97.9849
2111.22	100.855	2111.22	97.9761
2111.71	100.849	2111.71	97.9679
2112.19	100.843	2112.19	97.9602
2112.67	100.838	2112.67	97.9529
2113.15	100.832	2113.15	97.946
2113.64	100.826	2113.64	97.9395
2114.12	100.821	2114.12	97.9334
2114.6	100.816	2114.6	97.9277
2115.08	100.811	2115.08	97.9224
2115.56	100.806	2115.56	97.9176
2116.05	100.802	2116.05	97.9133
2116.53	100.797	2116.53	97.9094
2117.01	100.793	2117.01	97.906
2117.49	100.788	2117.49	97.9031
2117.97	100.783	2117.97	97.9008
2118.46	100.778	2118.46	97.8992
2118.94	100.773	2118.94	97.8983
2119.42	100.769	2119.42	97.8983
2119.9	100.765	2119.9	97.8991
2120.38	100.761	2120.38	97.9008
2120.87	100.757	2120.87	97.9033
2121.35	100.754	2121.35	97.9066
2121.83	100.751	2121.83	97.9107
2122.31	100.748	2122.31	97.9155
2122.8	100.745	2122.8	97.9212
2123.28	100.742	2123.28	97.9276
2123.76	100.739	2123.76	97.9347
2124.24	100.736	2124.24	97.9426
2124.72	100.733	2124.72	97.9511
2125.21	100.731	2125.21	97.9603
2125.69	100.728	2125.69	97.97
2126.17	100.725	2126.17	97.9801
2126.65	100.722	2126.65	97.9907
2127.13	100.719	2127.13	98.0017
2127.62	100.717	2127.62	98.0129
2128.1	100.715	2128.1	98.0243
2128.58	100.714	2128.58	98.0357
2129.06	100.712	2129.06	98.0471
2129.55	100.711	2129.55	98.0584
2130.03	100.709	2130.03	98.0694
2130.51	100.708	2130.51	98.0803
2130.99	100.707	2130.99	98.0907
2131.47	100.706	2131.47	98.1009
2131.95	100.705	2131.95	98.1106
2132.44	100.704	2132.44	98.1199
2132.92	100.702	2132.92	98.1287
2133.4	100.701	2133.4	98.137
2133.88	100.7	2133.88	98.1449
2134.37	100.699	2134.37	98.1522
2134.85	100.698	2134.85	98.1589
2135.33	100.697	2135.33	98.1649
2135.81	100.697	2135.81	98.1701
2136.29	100.696	2136.29	98.1744
2136.78	100.697	2136.78	98.1777
2137.26	100.697	2137.26	98.18
2137.74	100.697	2137.74	98.1812
2138.22	100.697	2138.22	98.1812
2138.7	100.697	2138.7	98.1802
2139.19	100.697	2139.19	98.178
2139.67	100.697	2139.67	98.1747
2140.15	100.698	2140.15	98.1702
2140.63	100.698	2140.63	98.1646
2141.12	100.698	2141.12	98.1579
2141.6	100.698	2141.6	98.1503
2142.08	100.698	2142.08	98.1416
2142.56	100.698	2142.56	98.132
2143.04	100.698	2143.04	98.1214
2143.53	100.698	2143.53	98.1099
2144.01	100.698	2144.01	98.0974
2144.49	100.699	2144.49	98.0839
2144.97	100.699	2144.97	98.0694
2145.45	100.699	2145.45	98.0539
2145.94	100.699	2145.94	98.0376
2146.42	100.699	2146.42	98.0206
2146.9	100.699	2146.9	98.0027
2147.38	100.699	2147.38	97.9842
2147.86	100.699	2147.86	97.965
2148.35	100.698	2148.35	97.9451
2148.83	100.698	2148.83	97.9245
2149.31	100.697	2149.31	97.9035
2149.79	100.696	2149.79	97.8818
2150.28	100.695	2150.28	97.8597
2150.76	100.695	2150.76	97.8371
2151.24	100.694	2151.24	97.8141
2151.72	100.694	2151.72	97.7906
2152.2	100.694	2152.2	97.7668
2152.69	100.694	2152.69	97.7426
2153.17	100.695	2153.17	97.7182
2153.65	100.695	2153.65	97.6937
2154.13	100.695	2154.13	97.6691
2154.61	100.695	2154.61	97.6445
2155.1	100.695	2155.1	97.62
2155.58	100.694	2155.58	97.5956
2156.06	100.694	2156.06	97.5713
2156.54	100.693	2156.54	97.5473
2157.03	100.692	2157.03	97.5237
2157.51	100.691	2157.51	97.5003
2157.99	100.691	2157.99	97.4775
2158.47	100.69	2158.47	97.4551
2158.95	100.689	2158.95	97.4331
2159.44	100.689	2159.44	97.4117
2159.92	100.688	2159.92	97.3908
2160.4	100.687	2160.4	97.3704
2160.88	100.686	2160.88	97.3506
2161.36	100.685	2161.36	97.3315
2161.85	100.684	2161.85	97.3133
2162.33	100.683	2162.33	97.296
2162.81	100.682	2162.81	97.2797
2163.29	100.681	2163.29	97.2644
2163.78	100.681	2163.78	97.2501
2164.26	100.68	2164.26	97.2369
2164.74	100.68	2164.74	97.2248
2165.22	100.679	2165.22	97.2137
2165.7	100.679	2165.7	97.2037
2166.19	100.678	2166.19	97.1948
2166.67	100.678	2166.67	97.1871
2167.15	100.678	2167.15	97.1803
2167.63	100.678	2167.63	97.1746
2168.11	100.677	2168.11	97.17
2168.6	100.677	2168.6	97.1663
2169.08	100.676	2169.08	97.1636
2169.56	100.675	2169.56	97.162
2170.04	100.674	2170.04	97.1614
2170.53	100.674	2170.53	97.1618
2171.01	100.673	2171.01	97.1632
2171.49	100.673	2171.49	97.1655
2171.97	100.672	2171.97	97.1686
2172.45	100.671	2172.45	97.1725
2172.94	100.671	2172.94	97.1771
2173.42	100.67	2173.42	97.1824
2173.9	100.67	2173.9	97.1883
2174.38	100.669	2174.38	97.1949
2174.86	100.669	2174.86	97.2021
2175.35	100.668	2175.35	97.2099
2175.83	100.667	2175.83	97.2183
2176.31	100.666	2176.31	97.2272
2176.79	100.665	2176.79	97.2367
2177.28	100.664	2177.28	97.2467
2177.76	100.663	2177.76	97.2573
2178.24	100.663	2178.24	97.2683
2178.72	100.662	2178.72	97.2798
2179.2	100.662	2179.2	97.2918
2179.69	100.662	2179.69	97.3041
2180.17	100.661	2180.17	97.3167
2180.65	100.661	2180.65	97.3296
2181.13	100.66	2181.13	97.3428
2181.61	100.659	2181.61	97.3561
2182.1	100.659	2182.1	97.3695
2182.58	100.658	2182.58	97.383
2183.06	100.658	2183.06	97.3966
2183.54	100.657	2183.54	97.4103
2184.03	100.657	2184.03	97.424
2184.51	100.657	2184.51	97.4379
2184.99	100.657	2184.99	97.4519
2185.47	100.658	2185.47	97.4661
2185.95	100.658	2185.95	97.4806
2186.43	100.659	2186.43	97.4952
2186.92	100.659	2186.92	97.5101
2187.4	100.659	2187.4	97.5251
2187.88	100.66	2187.88	97.5403
2188.36	100.66	2188.36	97.5557
2188.85	100.66	2188.85	97.5712
2189.33	100.66	2189.33	97.5867
2189.81	100.66	2189.81	97.6023
2190.29	100.661	2190.29	97.6179
2190.77	100.661	2190.77	97.6336
2191.26	100.662	2191.26	97.6492
2191.74	100.663	2191.74	97.665
2192.22	100.664	2192.22	97.6807
2192.7	100.665	2192.7	97.6966
2193.18	100.667	2193.18	97.7126
2193.67	100.668	2193.67	97.7288
2194.15	100.67	2194.15	97.745
2194.63	100.671	2194.63	97.7614
2195.11	100.672	2195.11	97.7779
2195.6	100.674	2195.6	97.7945
2196.08	100.675	2196.08	97.8112
2196.56	100.676	2196.56	97.8279
2197.04	100.677	2197.04	97.8447
2197.52	100.679	2197.52	97.8616
2198.01	100.681	2198.01	97.8785
2198.49	100.683	2198.49	97.8955
2198.97	100.685	2198.97	97.9126
2199.45	100.687	2199.45	97.9297
2199.93	100.689	2199.93	97.9468
2200.42	100.691	2200.42	97.964
2200.9	100.693	2200.9	97.9812
2201.38	100.696	2201.38	97.9984
2201.86	100.698	2201.86	98.0156
2202.34	100.7	2202.34	98.0328
2202.83	100.703	2202.83	98.0499
2203.31	100.705	2203.31	98.0669
2203.79	100.708	2203.79	98.0838
2204.27	100.711	2204.27	98.1006
2204.76	100.714	2204.76	98.1173
2205.24	100.718	2205.24	98.1338
2205.72	100.721	2205.72	98.1503
2206.2	100.725	2206.2	98.1667
2206.68	100.729	2206.68	98.183
2207.17	100.732	2207.17	98.1993
2207.65	100.736	2207.65	98.2156
2208.13	100.74	2208.13	98.2319
2208.61	100.744	2208.61	98.2484
2209.09	100.747	2209.09	98.2649
2209.58	100.751	2209.58	98.2814
2210.06	100.755	2210.06	98.2979
2210.54	100.758	2210.54	98.3144
2211.02	100.762	2211.02	98.3309
2211.51	100.766	2211.51	98.3473
2211.99	100.77	2211.99	98.3635
2212.47	100.773	2212.47	98.3796
2212.95	100.778	2212.95	98.3956
2213.43	100.782	2213.43	98.4113
2213.92	100.786	2213.92	98.427
2214.4	100.791	2214.4	98.4424
2214.88	100.795	2214.88	98.4577
2215.36	100.8	2215.36	98.4728
2215.84	100.805	2215.84	98.4878
2216.33	100.81	2216.33	98.5026
2216.81	100.815	2216.81	98.5172
2217.29	100.821	2217.29	98.5316
2217.77	100.826	2217.77	98.5457
2218.26	100.831	2218.26	98.5596
2218.74	100.836	2218.74	98.5731
2219.22	100.841	2219.22	98.5864
2219.7	100.847	2219.7	98.5994
2220.18	100.852	2220.18	98.6121
2220.67	100.857	2220.67	98.6246
2221.15	100.862	2221.15	98.6369
2221.63	100.867	2221.63	98.6491
2222.11	100.872	2222.11	98.661
2222.59	100.877	2222.59	98.6728
2223.08	100.883	2223.08	98.6844
2223.56	100.888	2223.56	98.6959
2224.04	100.893	2224.04	98.7072
2224.52	100.899	2224.52	98.7184
2225.01	100.905	2225.01	98.7294
2225.49	100.91	2225.49	98.7403
2225.97	100.916	2225.97	98.751
2226.45	100.922	2226.45	98.7615
2226.93	100.927	2226.93	98.7717
2227.42	100.933	2227.42	98.7818
2227.9	100.938	2227.9	98.7916
2228.38	100.944	2228.38	98.8011
2228.86	100.949	2228.86	98.8103
2229.34	100.955	2229.34	98.8191
2229.83	100.96	2229.83	98.8276
2230.31	100.966	2230.31	98.8357
2230.79	100.971	2230.79	98.8434
2231.27	100.977	2231.27	98.8506
2231.76	100.982	2231.76	98.8575
2232.24	100.988	2232.24	98.8638
2232.72	100.994	2232.72	98.8698
2233.2	100.999	2233.2	98.8753
2233.68	101.004	2233.68	98.8804
2234.17	101.01	2234.17	98.8849
2234.65	101.015	2234.65	98.8889
2235.13	101.02	2235.13	98.8924
2235.61	101.025	2235.61	98.8954
2236.09	101.03	2236.09	98.8977
2236.58	101.036	2236.58	98.8995
2237.06	101.041	2237.06	98.9007
2237.54	101.046	2237.54	98.9012
2238.02	101.051	2238.02	98.9012
2238.51	101.056	2238.51	98.9006
2238.99	101.061	2238.99	98.8994
2239.47	101.066	2239.47	98.8978
2239.95	101.071	2239.95	98.8956
2240.43	101.076	2240.43	98.8929
2240.92	101.08	2240.92	98.8899
2241.4	101.085	2241.4	98.8864
2241.88	101.089	2241.88	98.8826
2242.36	101.094	2242.36	98.8785
2242.84	101.098	2242.84	98.8741
2243.33	101.103	2243.33	98.8695
2243.81	101.107	2243.81	98.8648
2244.29	101.111	2244.29	98.8599
2244.77	101.115	2244.77	98.8549
2245.26	101.119	2245.26	98.8499
2245.74	101.122	2245.74	98.8449
2246.22	101.126	2246.22	98.84
2246.7	101.129	2246.7	98.8352
2247.18	101.132	2247.18	98.8307
2247.66	101.136	2247.66	98.8263
2248.15	101.139	2248.15	98.8223
2248.63	101.141	2248.63	98.8185
2249.11	101.144	2249.11	98.815
2249.59	101.146	2249.59	98.8119
2250.08	101.149	2250.08	98.809
2250.56	101.151	2250.56	98.8064
2251.04	101.154	2251.04	98.8042
2251.52	101.156	2251.52	98.8022
2252	101.159	2252	98.8006
2252.49	101.161	2252.49	98.7992
2252.97	101.163	2252.97	98.7982
2253.45	101.165	2253.45	98.7974
2253.93	101.166	2253.93	98.797
2254.41	101.168	2254.41	98.797
2254.9	101.169	2254.9	98.7973
2255.38	101.171	2255.38	98.7981
2255.86	101.172	2255.86	98.7992
2256.34	101.174	2256.34	98.8008
2256.82	101.175	2256.82	98.8027
2257.31	101.177	2257.31	98.8049
2257.79	101.178	2257.79	98.8075
2258.27	101.179	2258.27	98.8103
2258.75	101.181	2258.75	98.8135
2259.24	101.181	2259.24	98.8168
2259.72	101.182	2259.72	98.8204
2260.2	101.183	2260.2	98.8241
2260.68	101.183	2260.68	98.828
2261.16	101.183	2261.16	98.8319
2261.65	101.183	2261.65	98.836
2262.13	101.183	2262.13	98.8402
2262.61	101.183	2262.61	98.8445
2263.09	101.183	2263.09	98.8489
2263.57	101.183	2263.57	98.8534
2264.06	101.183	2264.06	98.8578
2264.54	101.183	2264.54	98.8623
2265.02	101.184	2265.02	98.8667
2265.5	101.184	2265.5	98.8712
2265.99	101.185	2265.99	98.8756
2266.47	101.185	2266.47	98.8801
2266.95	101.186	2266.95	98.8846
2267.43	101.186	2267.43	98.8891
2267.91	101.186	2267.91	98.8936
2268.4	101.186	2268.4	98.898
2268.88	101.185	2268.88	98.9023
2269.36	101.185	2269.36	98.9066
2269.84	101.185	2269.84	98.9107
2270.32	101.185	2270.32	98.9147
2270.81	101.186	2270.81	98.9185
2271.29	101.186	2271.29	98.9222
2271.77	101.186	2271.77	98.9255
2272.25	101.186	2272.25	98.9286
2272.74	101.187	2272.74	98.9313
2273.22	101.187	2273.22	98.9337
2273.7	101.187	2273.7	98.9357
2274.18	101.187	2274.18	98.9373
2274.66	101.187	2274.66	98.9384
2275.15	101.187	2275.15	98.9391
2275.63	101.188	2275.63	98.9394
2276.11	101.189	2276.11	98.9392
2276.59	101.19	2276.59	98.9385
2277.07	101.191	2277.07	98.9374
2277.56	101.192	2277.56	98.9358
2278.04	101.193	2278.04	98.9337
2278.52	101.193	2278.52	98.9312
2279	101.194	2279	98.9282
2279.49	101.194	2279.49	98.9247
2279.97	101.194	2279.97	98.9208
2280.45	101.194	2280.45	98.9165
2280.93	101.194	2280.93	98.9116
2281.41	101.194	2281.41	98.9063
2281.9	101.193	2281.9	98.9004
2282.38	101.192	2282.38	98.894
2282.86	101.191	2282.86	98.887
2283.34	101.189	2283.34	98.8794
2283.82	101.187	2283.82	98.8712
2284.31	101.185	2284.31	98.8624
2284.79	101.181	2284.79	98.8531
2285.27	101.178	2285.27	98.8433
2285.75	101.174	2285.75	98.8329
2286.24	101.171	2286.24	98.8222
2286.72	101.167	2286.72	98.811
2287.2	101.163	2287.2	98.7994
2287.68	101.16	2287.68	98.7874
2288.16	101.156	2288.16	98.775
2288.65	101.153	2288.65	98.7623
2289.13	101.15	2289.13	98.7492
2289.61	101.147	2289.61	98.7357
2290.09	101.143	2290.09	98.7218
2290.57	101.14	2290.57	98.7076
2291.06	101.137	2291.06	98.6929
2291.54	101.134	2291.54	98.6779
2292.02	101.131	2292.02	98.6624
2292.5	101.128	2292.5	98.6466
2292.99	101.125	2292.99	98.6305
2293.47	101.122	2293.47	98.6141
2293.95	101.118	2293.95	98.5976
2294.43	101.115	2294.43	98.5808
2294.91	101.111	2294.91	98.564
2295.4	101.107	2295.4	98.5471
2295.88	101.103	2295.88	98.5302
2296.36	101.099	2296.36	98.5133
2296.84	101.096	2296.84	98.4965
2297.32	101.092	2297.32	98.4797
2297.81	101.088	2297.81	98.463
2298.29	101.084	2298.29	98.4463
2298.77	101.081	2298.77	98.4295
2299.25	101.077	2299.25	98.4126
2299.74	101.072	2299.74	98.3955
2300.22	101.068	2300.22	98.3781
2300.7	101.063	2300.7	98.3604
2301.18	101.058	2301.18	98.3422
2301.66	101.053	2301.66	98.3236
2302.14	101.048	2302.14	98.3045
2302.63	101.042	2302.63	98.2849
2303.11	101.036	2303.11	98.2647
2303.59	101.029	2303.59	98.2439
2304.07	101.022	2304.07	98.2226
2304.56	101.015	2304.56	98.2006
2305.04	101.007	2305.04	98.1778
2305.52	100.999	2305.52	98.1544
2306	100.991	2306	98.1302
2306.48	100.982	2306.48	98.1051
2306.97	100.974	2306.97	98.0792
2307.45	100.964	2307.45	98.0524
2307.93	100.955	2307.93	98.0246
2308.41	100.945	2308.41	97.996
2308.89	100.936	2308.89	97.9664
2309.38	100.926	2309.38	97.9358
2309.86	100.916	2309.86	97.9041
2310.34	100.906	2310.34	97.8713
2310.82	100.897	2310.82	97.8372
2311.31	100.888	2311.31	97.8019
2311.79	100.879	2311.79	97.765
2312.27	100.871	2312.27	97.7267
2312.75	100.863	2312.75	97.6868
2313.23	100.855	2313.23	97.6453
2313.72	100.847	2313.72	97.6022
2314.2	100.839	2314.2	97.5573
2314.68	100.831	2314.68	97.5108
2315.16	100.821	2315.16	97.4626
2315.64	100.81	2315.64	97.4128
2316.13	100.799	2316.13	97.3614
2316.61	100.787	2316.61	97.3086
2317.09	100.774	2317.09	97.2546
2317.57	100.761	2317.57	97.1995
2318.05	100.748	2318.05	97.1435
2318.54	100.735	2318.54	97.0869
2319.02	100.722	2319.02	97.0298
2319.5	100.71	2319.5	96.9724
2319.98	100.699	2319.98	96.9149
2320.47	100.688	2320.47	96.8575
2320.95	100.678	2320.95	96.8002
2321.43	100.669	2321.43	96.7433
2321.91	100.661	2321.91	96.6867
2322.39	100.653	2322.39	96.6306
2322.88	100.646	2322.88	96.5752
2323.36	100.64	2323.36	96.5205
2323.84	100.635	2323.84	96.4667
2324.32	100.629	2324.32	96.414
2324.8	100.624	2324.8	96.3625
2325.29	100.619	2325.29	96.3124
2325.77	100.613	2325.77	96.2639
2326.25	100.606	2326.25	96.2171
2326.73	100.599	2326.73	96.172
2327.22	100.591	2327.22	96.1289
2327.7	100.583	2327.7	96.0877
2328.18	100.575	2328.18	96.0485
2328.66	100.567	2328.66	96.0113
2329.14	100.56	2329.14	95.9759
2329.63	100.554	2329.63	95.9425
2330.11	100.55	2330.11	95.9109
2330.59	100.546	2330.59	95.8812
2331.07	100.544	2331.07	95.8533
2331.55	100.542	2331.55	95.8272
2332.04	100.541	2332.04	95.8029
2332.52	100.54	2332.52	95.7804
2333	100.539	2333	95.7594
2333.48	100.538	2333.48	95.7398
2333.97	100.537	2333.97	95.7214
2334.45	100.535	2334.45	95.7039
2334.93	100.533	2334.93	95.6872
2335.41	100.531	2335.41	95.671
2335.89	100.53	2335.89	95.6552
2336.38	100.528	2336.38	95.6396
2336.86	100.527	2336.86	95.6241
2337.34	100.525	2337.34	95.6086
2337.82	100.524	2337.82	95.593
2338.3	100.523	2338.3	95.5774
2338.79	100.522	2338.79	95.5617
2339.27	100.522	2339.27	95.5458
2339.75	100.522	2339.75	95.5299
2340.23	100.522	2340.23	95.5138
2340.72	100.524	2340.72	95.4977
2341.2	100.526	2341.2	95.4815
2341.68	100.529	2341.68	95.4652
2342.16	100.533	2342.16	95.449
2342.64	100.538	2342.64	95.4326
2343.13	100.546	2343.13	95.4162
2343.61	100.556	2343.61	95.3997
2344.09	100.571	2344.09	95.3831
2344.57	100.589	2344.57	95.3663
2345.05	100.613	2345.05	95.3493
2345.54	100.642	2345.54	95.3322
2346.02	100.674	2346.02	95.3148
2346.5	100.707	2346.5	95.2974
2346.98	100.737	2346.98	95.28
2347.47	100.762	2347.47	95.2627
2347.95	100.778	2347.95	95.2456
2348.43	100.782	2348.43	95.2288
2348.91	100.774	2348.91	95.2124
2349.39	100.756	2349.39	95.1967
2349.88	100.728	2349.88	95.1816
2350.36	100.695	2350.36	95.1673
2350.84	100.66	2350.84	95.154
2351.32	100.625	2351.32	95.1416
2351.8	100.592	2351.8	95.1302
2352.29	100.562	2352.29	95.12
2352.77	100.535	2352.77	95.111
2353.25	100.512	2353.25	95.1033
2353.73	100.491	2353.73	95.0971
2354.22	100.473	2354.22	95.0923
2354.7	100.457	2354.7	95.0893
2355.18	100.443	2355.18	95.0879
2355.66	100.431	2355.66	95.0882
2356.14	100.42	2356.14	95.0904
2356.62	100.411	2356.62	95.0942
2357.11	100.404	2357.11	95.0998
2357.59	100.397	2357.59	95.1071
2358.07	100.392	2358.07	95.1162
2358.55	100.388	2358.55	95.127
2359.04	100.385	2359.04	95.1398
2359.52	100.383	2359.52	95.1545
2360	100.382	2360	95.1713
2360.48	100.383	2360.48	95.1902
2360.96	100.384	2360.96	95.2115
2361.45	100.386	2361.45	95.235
2361.93	100.388	2361.93	95.2611
2362.41	100.392	2362.41	95.2897
2362.89	100.396	2362.89	95.3209
2363.38	100.402	2363.38	95.3549
2363.86	100.408	2363.86	95.3917
2364.34	100.415	2364.34	95.4313
2364.82	100.423	2364.82	95.474
2365.3	100.431	2365.3	95.5196
2365.79	100.44	2365.79	95.5682
2366.27	100.451	2366.27	95.6197
2366.75	100.462	2366.75	95.6742
2367.23	100.475	2367.23	95.7315
2367.71	100.488	2367.71	95.7916
2368.2	100.503	2368.2	95.8544
2368.68	100.519	2368.68	95.9197
2369.16	100.536	2369.16	95.9876
2369.64	100.553	2369.64	96.0579
2370.12	100.571	2370.12	96.1305
2370.61	100.591	2370.61	96.2055
2371.09	100.611	2371.09	96.2827
2371.57	100.632	2371.57	96.3621
2372.05	100.654	2372.05	96.4436
2372.53	100.676	2372.53	96.5269
2373.02	100.7	2373.02	96.6121
2373.5	100.724	2373.5	96.6988
2373.98	100.749	2373.98	96.7868
2374.46	100.775	2374.46	96.876
2374.95	100.801	2374.95	96.966
2375.43	100.829	2375.43	97.0566
2375.91	100.857	2375.91	97.1475
2376.39	100.886	2376.39	97.2384
2376.88	100.914	2376.88	97.3291
2377.36	100.943	2377.36	97.4193
2377.84	100.972	2377.84	97.5087
2378.32	101.001	2378.32	97.5972
2378.8	101.029	2378.8	97.6844
2379.28	101.057	2379.28	97.77
2379.77	101.083	2379.77	97.8538
2380.25	101.108	2380.25	97.9356
2380.73	101.132	2380.73	98.0149
2381.21	101.153	2381.21	98.0918
2381.7	101.173	2381.7	98.1658
2382.18	101.191	2382.18	98.237
2382.66	101.207	2382.66	98.3052
2383.14	101.222	2383.14	98.3704
2383.62	101.235	2383.62	98.4325
2384.11	101.246	2384.11	98.4916
2384.59	101.256	2384.59	98.5476
2385.07	101.263	2385.07	98.6007
2385.55	101.27	2385.55	98.6508
2386.03	101.275	2386.03	98.698
2386.52	101.279	2386.52	98.7424
2387	101.281	2387	98.7839
2387.48	101.283	2387.48	98.8227
2387.96	101.284	2387.96	98.8586
2388.45	101.285	2388.45	98.8919
2388.93	101.285	2388.93	98.9225
2389.41	101.285	2389.41	98.9506
2389.89	101.284	2389.89	98.9761
2390.37	101.284	2390.37	98.9991
2390.86	101.283	2390.86	99.0199
2391.34	101.282	2391.34	99.0384
2391.82	101.28	2391.82	99.0548
2392.3	101.278	2392.3	99.0692
2392.78	101.276	2392.78	99.0818
2393.27	101.274	2393.27	99.0927
2393.75	101.271	2393.75	99.1021
2394.23	101.269	2394.23	99.1101
2394.71	101.267	2394.71	99.1166
2395.2	101.264	2395.2	99.122
2395.68	101.262	2395.68	99.1261
2396.16	101.26	2396.16	99.1292
2396.64	101.258	2396.64	99.1312
2397.12	101.256	2397.12	99.1323
2397.61	101.254	2397.61	99.1326
2398.09	101.251	2398.09	99.1321
2398.57	101.249	2398.57	99.131
2399.05	101.247	2399.05	99.1294
2399.53	101.244	2399.53	99.1273
2400.02	101.241	2400.02	99.1248
2400.5	101.238	2400.5	99.1222
2400.98	101.235	2400.98	99.1195
2401.46	101.232	2401.46	99.1167
2401.95	101.229	2401.95	99.1139
2402.43	101.226	2402.43	99.1112
2402.91	101.223	2402.91	99.1086
2403.39	101.22	2403.39	99.1061
2403.87	101.217	2403.87	99.1037
2404.36	101.214	2404.36	99.1014
2404.84	101.211	2404.84	99.0992
2405.32	101.207	2405.32	99.0972
2405.8	101.204	2405.8	99.0954
2406.28	101.201	2406.28	99.0937
2406.77	101.199	2406.77	99.0921
2407.25	101.196	2407.25	99.0907
2407.73	101.194	2407.73	99.0894
2408.21	101.191	2408.21	99.0881
2408.7	101.188	2408.7	99.0869
2409.18	101.186	2409.18	99.0857
2409.66	101.183	2409.66	99.0845
2410.14	101.18	2410.14	99.0833
2410.62	101.177	2410.62	99.0821
2411.11	101.174	2411.11	99.0809
2411.59	101.171	2411.59	99.0796
2412.07	101.168	2412.07	99.0783
2412.55	101.166	2412.55	99.077
2413.03	101.163	2413.03	99.0756
2413.52	101.16	2413.52	99.0742
2414	101.158	2414	99.0728
2414.48	101.155	2414.48	99.0713
2414.96	101.153	2414.96	99.0698
2415.45	101.151	2415.45	99.0682
2415.93	101.149	2415.93	99.0665
2416.41	101.147	2416.41	99.0647
2416.89	101.145	2416.89	99.0628
2417.37	101.143	2417.37	99.0608
2417.86	101.141	2417.86	99.0586
2418.34	101.139	2418.34	99.0562
2418.82	101.137	2418.82	99.0536
2419.3	101.135	2419.3	99.0508
2419.78	101.133	2419.78	99.048
2420.27	101.131	2420.27	99.045
2420.75	101.129	2420.75	99.042
2421.23	101.127	2421.23	99.0389
2421.71	101.125	2421.71	99.0358
2422.19	101.123	2422.19	99.0327
2422.68	101.121	2422.68	99.0296
2423.16	101.12	2423.16	99.0264
2423.64	101.118	2423.64	99.0233
2424.12	101.117	2424.12	99.0202
2424.61	101.115	2424.61	99.0171
2425.09	101.114	2425.09	99.014
2425.57	101.113	2425.57	99.011
2426.05	101.112	2426.05	99.0079
2426.53	101.11	2426.53	99.005
2427.02	101.109	2427.02	99.0021
2427.5	101.107	2427.5	98.9994
2427.98	101.106	2427.98	98.9968
2428.46	101.105	2428.46	98.9944
2428.94	101.104	2428.94	98.9922
2429.43	101.103	2429.43	98.9902
2429.91	101.102	2429.91	98.9885
2430.39	101.101	2430.39	98.9871
2430.87	101.101	2430.87	98.9861
2431.36	101.1	2431.36	98.9855
2431.84	101.1	2431.84	98.9852
2432.32	101.1	2432.32	98.9854
2432.8	101.1	2432.8	98.986
2433.28	101.101	2433.28	98.9869
2433.76	101.101	2433.76	98.988
2434.25	101.101	2434.25	98.9894
2434.73	101.101	2434.73	98.991
2435.21	101.101	2435.21	98.9927
2435.69	101.101	2435.69	98.9945
2436.18	101.101	2436.18	98.9965
2436.66	101.1	2436.66	98.9985
2437.14	101.1	2437.14	99.0007
2437.62	101.1	2437.62	99.003
2438.1	101.099	2438.1	99.0054
2438.59	101.099	2438.59	99.0079
2439.07	101.099	2439.07	99.0104
2439.55	101.1	2439.55	99.013
2440.03	101.1	2440.03	99.0155
2440.51	101.1	2440.51	99.018
2441	101.101	2441	99.0203
2441.48	101.101	2441.48	99.0225
2441.96	101.102	2441.96	99.0245
2442.44	101.102	2442.44	99.0264
2442.93	101.101	2442.93	99.0282
2443.41	101.101	2443.41	99.0298
2443.89	101.101	2443.89	99.0314
2444.37	101.101	2444.37	99.0329
2444.85	101.101	2444.85	99.0344
2445.34	101.101	2445.34	99.0358
2445.82	101.101	2445.82	99.0372
2446.3	101.102	2446.3	99.0386
2446.78	101.102	2446.78	99.04
2447.26	101.103	2447.26	99.0413
2447.75	101.104	2447.75	99.0426
2448.23	101.105	2448.23	99.0438
2448.71	101.106	2448.71	99.0451
2449.19	101.107	2449.19	99.0464
2449.68	101.107	2449.68	99.0477
2450.16	101.108	2450.16	99.0492
2450.64	101.108	2450.64	99.0508
2451.12	101.108	2451.12	99.0526
2451.6	101.109	2451.6	99.0546
2452.09	101.109	2452.09	99.0567
2452.57	101.109	2452.57	99.059
2453.05	101.11	2453.05	99.0614
2453.53	101.11	2453.53	99.0641
2454.01	101.11	2454.01	99.067
2454.5	101.111	2454.5	99.0701
2454.98	101.111	2454.98	99.0734
2455.46	101.111	2455.46	99.0768
2455.94	101.112	2455.94	99.0805
2456.43	101.112	2456.43	99.0843
2456.91	101.112	2456.91	99.0882
2457.39	101.112	2457.39	99.0922
2457.87	101.113	2457.87	99.0962
2458.35	101.113	2458.35	99.1002
2458.84	101.114	2458.84	99.1041
2459.32	101.114	2459.32	99.1078
2459.8	101.115	2459.8	99.1114
2460.28	101.115	2460.28	99.1147
2460.76	101.116	2460.76	99.1176
2461.25	101.116	2461.25	99.1201
2461.73	101.116	2461.73	99.122
2462.21	101.116	2462.21	99.1234
2462.69	101.115	2462.69	99.1241
2463.18	101.115	2463.18	99.1242
2463.66	101.115	2463.66	99.1235
2464.14	101.115	2464.14	99.1221
2464.62	101.115	2464.62	99.12
2465.1	101.115	2465.1	99.1172
2465.59	101.116	2465.59	99.1137
2466.07	101.116	2466.07	99.1096
2466.55	101.116	2466.55	99.1049
2467.03	101.117	2467.03	99.0997
2467.51	101.117	2467.51	99.0941
2468	101.118	2468	99.0879
2468.48	101.118	2468.48	99.0812
2468.96	101.118	2468.96	99.0741
2469.44	101.118	2469.44	99.0663
2469.93	101.118	2469.93	99.058
2470.41	101.118	2470.41	99.0491
2470.89	101.117	2470.89	99.0396
2471.37	101.117	2471.37	99.0294
2471.85	101.117	2471.85	99.0186
2472.34	101.116	2472.34	99.0072
2472.82	101.116	2472.82	98.9951
2473.3	101.115	2473.3	98.9824
2473.78	101.115	2473.78	98.9691
2474.26	101.115	2474.26	98.9553
2474.75	101.115	2474.75	98.9411
2475.23	101.115	2475.23	98.9264
2475.71	101.116	2475.71	98.9113
2476.19	101.116	2476.19	98.8959
2476.67	101.117	2476.67	98.8802
2477.16	101.117	2477.16	98.8644
2477.64	101.117	2477.64	98.8483
2478.12	101.117	2478.12	98.8321
2478.6	101.117	2478.6	98.8157
2479.09	101.117	2479.09	98.7991
2479.57	101.117	2479.57	98.7823
2480.05	101.116	2480.05	98.7652
2480.53	101.116	2480.53	98.7479
2481.01	101.116	2481.01	98.7303
2481.5	101.116	2481.5	98.7125
2481.98	101.117	2481.98	98.6945
2482.46	101.117	2482.46	98.6765
2482.94	101.117	2482.94	98.6584
2483.42	101.118	2483.42	98.6404
2483.91	101.118	2483.91	98.6225
2484.39	101.118	2484.39	98.6047
2484.87	101.118	2484.87	98.5872
2485.35	101.119	2485.35	98.5699
2485.84	101.119	2485.84	98.5529
2486.32	101.12	2486.32	98.5362
2486.8	101.121	2486.8	98.5199
2487.28	101.122	2487.28	98.504
2487.76	101.123	2487.76	98.4886
2488.24	101.124	2488.24	98.4736
2488.73	101.125	2488.73	98.4593
2489.21	101.126	2489.21	98.4455
2489.69	101.126	2489.69	98.4325
2490.17	101.126	2490.17	98.4202
2490.66	101.126	2490.66	98.4086
2491.14	101.126	2491.14	98.3979
2491.62	101.127	2491.62	98.3881
2492.1	101.127	2492.1	98.3792
2492.58	101.127	2492.58	98.3711
2493.07	101.127	2493.07	98.364
2493.55	101.128	2493.55	98.3576
2494.03	101.128	2494.03	98.3522
2494.51	101.129	2494.51	98.3475
2494.99	101.13	2494.99	98.3437
2495.48	101.13	2495.48	98.3406
2495.96	101.131	2495.96	98.3384
2496.44	101.131	2496.44	98.3369
2496.92	101.131	2496.92	98.3363
2497.41	101.131	2497.41	98.3366
2497.89	101.131	2497.89	98.3378
2498.37	101.131	2498.37	98.3398
2498.85	101.132	2498.85	98.3428
2499.33	101.132	2499.33	98.3466
2499.82	101.133	2499.82	98.3512
2500.3	101.134	2500.3	98.3566
2500.78	101.134	2500.78	98.3627
2501.26	101.135	2501.26	98.3695
2501.74	101.137	2501.74	98.3769
2502.23	101.138	2502.23	98.3847
2502.71	101.139	2502.71	98.3931
2503.19	101.14	2503.19	98.4018
2503.67	101.141	2503.67	98.4108
2504.16	101.142	2504.16	98.4201
2504.64	101.142	2504.64	98.4296
2505.12	101.143	2505.12	98.4393
2505.6	101.143	2505.6	98.4491
2506.08	101.144	2506.08	98.459
2506.57	101.145	2506.57	98.4689
2507.05	101.146	2507.05	98.4788
2507.53	101.147	2507.53	98.4886
2508.01	101.148	2508.01	98.4982
2508.49	101.149	2508.49	98.5076
2508.98	101.149	2508.98	98.5169
2509.46	101.149	2509.46	98.5259
2509.94	101.149	2509.94	98.5347
2510.42	101.149	2510.42	98.5434
2510.91	101.149	2510.91	98.5518
2511.39	101.148	2511.39	98.5602
2511.87	101.148	2511.87	98.5684
2512.35	101.148	2512.35	98.5765
2512.83	101.148	2512.83	98.5846
2513.32	101.148	2513.32	98.5925
2513.8	101.149	2513.8	98.6004
2514.28	101.15	2514.28	98.6081
2514.76	101.15	2514.76	98.6156
2515.24	101.151	2515.24	98.6229
2515.73	101.151	2515.73	98.6298
2516.21	101.151	2516.21	98.6364
2516.69	101.151	2516.69	98.6425
2517.17	101.151	2517.17	98.6482
2517.66	101.151	2517.66	98.6534
2518.14	101.151	2518.14	98.6581
2518.62	101.151	2518.62	98.6624
2519.1	101.151	2519.1	98.6663
2519.58	101.15	2519.58	98.6699
2520.07	101.15	2520.07	98.6732
2520.55	101.15	2520.55	98.6762
2521.03	101.15	2521.03	98.6792
2521.51	101.15	2521.51	98.682
2521.99	101.15	2521.99	98.6848
2522.48	101.15	2522.48	98.6875
2522.96	101.149	2522.96	98.6901
2523.44	101.148	2523.44	98.6926
2523.92	101.148	2523.92	98.695
2524.41	101.147	2524.41	98.6972
2524.89	101.147	2524.89	98.6991
2525.37	101.146	2525.37	98.7006
2525.85	101.146	2525.85	98.7018
2526.33	101.145	2526.33	98.7025
2526.82	101.145	2526.82	98.7028
2527.3	101.144	2527.3	98.7026
2527.78	101.142	2527.78	98.7019
2528.26	101.141	2528.26	98.7007
2528.74	101.14	2528.74	98.6992
2529.23	101.139	2529.23	98.6973
2529.71	101.138	2529.71	98.695
2530.19	101.137	2530.19	98.6924
2530.67	101.137	2530.67	98.6894
2531.16	101.136	2531.16	98.6862
2531.64	101.135	2531.64	98.6826
2532.12	101.134	2532.12	98.6787
2532.6	101.133	2532.6	98.6746
2533.08	101.132	2533.08	98.6702
2533.57	101.131	2533.57	98.6656
2534.05	101.129	2534.05	98.6608
2534.53	101.128	2534.53	98.6558
2535.01	101.127	2535.01	98.6507
2535.49	101.126	2535.49	98.6455
2535.98	101.125	2535.98	98.6403
2536.46	101.124	2536.46	98.635
2536.94	101.123	2536.94	98.6296
2537.42	101.122	2537.42	98.6242
2537.9	101.121	2537.9	98.6188
2538.39	101.12	2538.39	98.6134
2538.87	101.12	2538.87	98.6079
2539.35	101.119	2539.35	98.6024
2539.83	101.118	2539.83	98.5969
2540.32	101.117	2540.32	98.5914
2540.8	101.116	2540.8	98.586
2541.28	101.115	2541.28	98.5806
2541.76	101.114	2541.76	98.5753
2542.24	101.113	2542.24	98.5702
2542.73	101.112	2542.73	98.5652
2543.21	101.11	2543.21	98.5604
2543.69	101.109	2543.69	98.5559
2544.17	101.108	2544.17	98.5516
2544.65	101.107	2544.65	98.5476
2545.14	101.106	2545.14	98.5439
2545.62	101.105	2545.62	98.5405
2546.1	101.104	2546.1	98.5373
2546.58	101.103	2546.58	98.5343
2547.06	101.102	2547.06	98.5313
2547.55	101.101	2547.55	98.5284
2548.03	101.1	2548.03	98.5254
2548.51	101.099	2548.51	98.5224
2548.99	101.098	2548.99	98.5193
2549.47	101.096	2549.47	98.5161
2549.96	101.095	2549.96	98.513
2550.44	101.093	2550.44	98.5097
2550.92	101.092	2550.92	98.5066
2551.4	101.091	2551.4	98.5034
2551.89	101.089	2551.89	98.5004
2552.37	101.088	2552.37	98.4973
2552.85	101.088	2552.85	98.4943
2553.33	101.087	2553.33	98.4913
2553.81	101.086	2553.81	98.4883
2554.3	101.085	2554.3	98.4853
2554.78	101.084	2554.78	98.4822
2555.26	101.083	2555.26	98.479
2555.74	101.083	2555.74	98.4759
2556.22	101.082	2556.22	98.4728
2556.71	101.081	2556.71	98.4696
2557.19	101.079	2557.19	98.4666
2557.67	101.078	2557.67	98.4637
2558.15	101.077	2558.15	98.4609
2558.64	101.076	2558.64	98.4582
2559.12	101.074	2559.12	98.4558
2559.6	101.073	2559.6	98.4536
2560.08	101.073	2560.08	98.4515
2560.56	101.072	2560.56	98.4496
2561.05	101.071	2561.05	98.4479
2561.53	101.07	2561.53	98.4464
2562.01	101.069	2562.01	98.4449
2562.49	101.068	2562.49	98.4436
2562.97	101.067	2562.97	98.4424
2563.46	101.066	2563.46	98.4412
2563.94	101.065	2563.94	98.4403
2564.42	101.064	2564.42	98.4394
2564.9	101.063	2564.9	98.4387
2565.39	101.062	2565.39	98.4382
2565.87	101.061	2565.87	98.4379
2566.35	101.06	2566.35	98.4378
2566.83	101.059	2566.83	98.438
2567.31	101.058	2567.31	98.4383
2567.8	101.056	2567.8	98.4389
2568.28	101.055	2568.28	98.4395
2568.76	101.054	2568.76	98.4402
2569.24	101.053	2569.24	98.4409
2569.72	101.052	2569.72	98.4414
2570.21	101.051	2570.21	98.4418
2570.69	101.05	2570.69	98.442
2571.17	101.049	2571.17	98.442
2571.65	101.049	2571.65	98.4417
2572.14	101.048	2572.14	98.4413
2572.62	101.048	2572.62	98.4406
2573.1	101.048	2573.1	98.4399
2573.58	101.047	2573.58	98.4391
2574.06	101.046	2574.06	98.4382
2574.55	101.046	2574.55	98.4373
2575.03	101.045	2575.03	98.4365
2575.51	101.044	2575.51	98.4357
2575.99	101.043	2575.99	98.4348
2576.47	101.042	2576.47	98.434
2576.96	101.041	2576.96	98.4333
2577.44	101.04	2577.44	98.4325
2577.92	101.039	2577.92	98.4318
2578.4	101.039	2578.4	98.4311
2578.89	101.038	2578.89	98.4306
2579.37	101.037	2579.37	98.4301
2579.85	101.037	2579.85	98.4299
2580.33	101.036	2580.33	98.4298
2580.81	101.035	2580.81	98.4299
2581.3	101.035	2581.3	98.4302
2581.78	101.034	2581.78	98.4307
2582.26	101.033	2582.26	98.4315
2582.74	101.032	2582.74	98.4325
2583.22	101.031	2583.22	98.4337
2583.71	101.03	2583.71	98.4351
2584.19	101.029	2584.19	98.4365
2584.67	101.028	2584.67	98.438
2585.15	101.027	2585.15	98.4395
2585.64	101.027	2585.64	98.441
2586.12	101.026	2586.12	98.4426
2586.6	101.025	2586.6	98.4442
2587.08	101.024	2587.08	98.4458
2587.56	101.023	2587.56	98.4475
2588.05	101.021	2588.05	98.4492
2588.53	101.02	2588.53	98.451
2589.01	101.019	2589.01	98.4528
2589.49	101.019	2589.49	98.4546
2589.97	101.018	2589.97	98.4563
2590.46	101.017	2590.46	98.458
2590.94	101.016	2590.94	98.4595
2591.42	101.016	2591.42	98.4607
2591.9	101.015	2591.9	98.4617
2592.38	101.014	2592.38	98.4624
2592.87	101.013	2592.87	98.4627
2593.35	101.012	2593.35	98.4628
2593.83	101.011	2593.83	98.4625
2594.31	101.01	2594.31	98.4619
2594.8	101.009	2594.8	98.4611
2595.28	101.008	2595.28	98.4601
2595.76	101.008	2595.76	98.4589
2596.24	101.008	2596.24	98.4576
2596.72	101.007	2596.72	98.4561
2597.21	101.007	2597.21	98.4546
2597.69	101.006	2597.69	98.4529
2598.17	101.006	2598.17	98.4511
2598.65	101.005	2598.65	98.4493
2599.13	101.004	2599.13	98.4473
2599.62	101.004	2599.62	98.4453
2600.1	101.003	2600.1	98.4432
2600.58	101.002	2600.58	98.441
2601.06	101.001	2601.06	98.4387
2601.55	101	2601.55	98.4365
2602.03	101	2602.03	98.4342
2602.51	101	2602.51	98.432
2602.99	101	2602.99	98.43
2603.47	100.999	2603.47	98.428
2603.95	100.999	2603.95	98.4262
2604.44	100.999	2604.44	98.4247
2604.92	100.998	2604.92	98.4233
2605.4	100.998	2605.4	98.4222
2605.88	100.997	2605.88	98.4212
2606.37	100.996	2606.37	98.4204
2606.85	100.996	2606.85	98.4197
2607.33	100.995	2607.33	98.4192
2607.81	100.995	2607.81	98.4186
2608.29	100.994	2608.29	98.4182
2608.78	100.993	2608.78	98.4179
2609.26	100.993	2609.26	98.4177
2609.74	100.992	2609.74	98.4177
2610.22	100.991	2610.22	98.4178
2610.7	100.99	2610.7	98.418
2611.19	100.989	2611.19	98.4185
2611.67	100.989	2611.67	98.419
2612.15	100.988	2612.15	98.4196
2612.63	100.988	2612.63	98.4203
2613.12	100.988	2613.12	98.4211
2613.6	100.988	2613.6	98.4218
2614.08	100.988	2614.08	98.4225
2614.56	100.987	2614.56	98.4232
2615.04	100.987	2615.04	98.4238
2615.53	100.986	2615.53	98.4244
2616.01	100.985	2616.01	98.425
2616.49	100.985	2616.49	98.4256
2616.97	100.984	2616.97	98.4263
2617.45	100.983	2617.45	98.4272
2617.94	100.983	2617.94	98.4282
2618.42	100.982	2618.42	98.4294
2618.9	100.981	2618.9	98.4307
2619.38	100.981	2619.38	98.4323
2619.86	100.98	2619.86	98.4339
2620.35	100.979	2620.35	98.4357
2620.83	100.978	2620.83	98.4377
2621.31	100.978	2621.31	98.4397
2621.79	100.978	2621.79	98.4419
2622.28	100.977	2622.28	98.4441
2622.76	100.977	2622.76	98.4463
2623.24	100.977	2623.24	98.4485
2623.72	100.977	2623.72	98.4508
2624.2	100.976	2624.2	98.4531
2624.69	100.976	2624.69	98.4553
2625.17	100.976	2625.17	98.4576
2625.65	100.975	2625.65	98.4598
2626.13	100.975	2626.13	98.4621
2626.61	100.975	2626.61	98.4644
2627.1	100.975	2627.1	98.4667
2627.58	100.975	2627.58	98.469
2628.06	100.975	2628.06	98.4713
2628.54	100.975	2628.54	98.4735
2629.03	100.974	2629.03	98.4757
2629.51	100.974	2629.51	98.4778
2629.99	100.973	2629.99	98.4798
2630.47	100.973	2630.47	98.4818
2630.95	100.972	2630.95	98.4836
2631.44	100.972	2631.44	98.4855
2631.92	100.972	2631.92	98.4872
2632.4	100.972	2632.4	98.4888
2632.88	100.972	2632.88	98.4905
2633.36	100.972	2633.36	98.4921
2633.85	100.972	2633.85	98.4937
2634.33	100.972	2634.33	98.4953
2634.81	100.972	2634.81	98.4969
2635.29	100.971	2635.29	98.4986
2635.78	100.971	2635.78	98.5003
2636.26	100.97	2636.26	98.5021
2636.74	100.97	2636.74	98.504
2637.22	100.97	2637.22	98.5061
2637.7	100.97	2637.7	98.5083
2638.19	100.971	2638.19	98.5107
2638.67	100.971	2638.67	98.5133
2639.15	100.972	2639.15	98.5162
2639.63	100.973	2639.63	98.5193
2640.11	100.973	2640.11	98.5227
2640.6	100.974	2640.6	98.5264
2641.08	100.974	2641.08	98.5304
2641.56	100.975	2641.56	98.5347
2642.04	100.975	2642.04	98.5392
2642.53	100.975	2642.53	98.5439
2643.01	100.975	2643.01	98.5488
2643.49	100.976	2643.49	98.5537
2643.97	100.976	2643.97	98.5587
2644.45	100.976	2644.45	98.5638
2644.94	100.976	2644.94	98.5689
2645.42	100.977	2645.42	98.5741
2645.9	100.977	2645.9	98.5793
2646.38	100.977	2646.38	98.5846
2646.86	100.977	2646.86	98.5901
2647.35	100.977	2647.35	98.5956
2647.83	100.977	2647.83	98.6012
2648.31	100.977	2648.31	98.607
2648.79	100.977	2648.79	98.6129
2649.28	100.978	2649.28	98.6189
2649.76	100.979	2649.76	98.6251
2650.24	100.979	2650.24	98.6314
2650.72	100.98	2650.72	98.6379
2651.2	100.981	2651.2	98.6445
2651.69	100.981	2651.69	98.6512
2652.17	100.981	2652.17	98.6579
2652.65	100.982	2652.65	98.6647
2653.13	100.982	2653.13	98.6715
2653.61	100.982	2653.61	98.6783
2654.1	100.981	2654.1	98.6849
2654.58	100.981	2654.58	98.6914
2655.06	100.981	2655.06	98.6977
2655.54	100.981	2655.54	98.7038
2656.03	100.981	2656.03	98.7097
2656.51	100.982	2656.51	98.7153
2656.99	100.982	2656.99	98.7207
2657.47	100.982	2657.47	98.7258
2657.95	100.983	2657.95	98.7306
2658.44	100.983	2658.44	98.7352
2658.92	100.983	2658.92	98.7394
2659.4	100.984	2659.4	98.7432
2659.88	100.984	2659.88	98.7468
2660.36	100.984	2660.36	98.7499
2660.85	100.983	2660.85	98.7528
2661.33	100.983	2661.33	98.7552
2661.81	100.983	2661.81	98.7572
2662.29	100.982	2662.29	98.7588
2662.77	100.982	2662.77	98.76
2663.26	100.981	2663.26	98.7608
2663.74	100.981	2663.74	98.7611
2664.22	100.981	2664.22	98.7611
2664.7	100.98	2664.7	98.7605
2665.18	100.98	2665.18	98.7594
2665.67	100.98	2665.67	98.7578
2666.15	100.979	2666.15	98.7557
2666.63	100.979	2666.63	98.753
2667.11	100.978	2667.11	98.7497
2667.6	100.978	2667.6	98.746
2668.08	100.977	2668.08	98.7418
2668.56	100.976	2668.56	98.7372
2669.04	100.975	2669.04	98.7321
2669.52	100.974	2669.52	98.7267
2670.01	100.973	2670.01	98.721
2670.49	100.972	2670.49	98.715
2670.97	100.971	2670.97	98.7087
2671.45	100.971	2671.45	98.7022
2671.93	100.97	2671.93	98.6956
2672.42	100.97	2672.42	98.689
2672.9	100.969	2672.9	98.6823
2673.38	100.969	2673.38	98.6757
2673.86	100.968	2673.86	98.6692
2674.34	100.967	2674.34	98.6627
2674.83	100.967	2674.83	98.6563
2675.31	100.966	2675.31	98.6498
2675.79	100.965	2675.79	98.6434
2676.27	100.964	2676.27	98.6371
2676.76	100.963	2676.76	98.6307
2677.24	100.962	2677.24	98.6244
2677.72	100.961	2677.72	98.6181
2678.2	100.959	2678.2	98.6119
2678.68	100.958	2678.68	98.6058
2679.17	100.957	2679.17	98.5998
2679.65	100.956	2679.65	98.5939
2680.13	100.955	2680.13	98.5881
2680.61	100.954	2680.61	98.5824
2681.09	100.953	2681.09	98.577
2681.58	100.952	2681.58	98.5717
2682.06	100.951	2682.06	98.5667
2682.54	100.95	2682.54	98.5619
2683.02	100.95	2683.02	98.5573
2683.51	100.949	2683.51	98.553
2683.99	100.948	2683.99	98.5489
2684.47	100.947	2684.47	98.545
2684.95	100.946	2684.95	98.5413
2685.43	100.945	2685.43	98.5379
2685.92	100.944	2685.92	98.5346
2686.4	100.943	2686.4	98.5315
2686.88	100.942	2686.88	98.5287
2687.36	100.941	2687.36	98.526
2687.84	100.94	2687.84	98.5235
2688.33	100.939	2688.33	98.5212
2688.81	100.938	2688.81	98.5191
2689.29	100.937	2689.29	98.517
2689.77	100.936	2689.77	98.515
2690.26	100.935	2690.26	98.5131
2690.74	100.933	2690.74	98.5111
2691.22	100.932	2691.22	98.509
2691.7	100.931	2691.7	98.5069
2692.18	100.93	2692.18	98.5046
2692.67	100.928	2692.67	98.5023
2693.15	100.927	2693.15	98.4998
2693.63	100.927	2693.63	98.4973
2694.11	100.926	2694.11	98.4948
2694.59	100.925	2694.59	98.4923
2695.08	100.925	2695.08	98.4899
2695.56	100.924	2695.56	98.4875
2696.04	100.924	2696.04	98.4852
2696.52	100.923	2696.52	98.4829
2697.01	100.923	2697.01	98.4807
2697.49	100.922	2697.49	98.4785
2697.97	100.921	2697.97	98.4763
2698.45	100.92	2698.45	98.474
2698.93	100.919	2698.93	98.4716
2699.42	100.918	2699.42	98.4692
2699.9	100.917	2699.9	98.4666
2700.38	100.916	2700.38	98.464
2700.86	100.916	2700.86	98.4613
2701.34	100.915	2701.34	98.4584
2701.83	100.914	2701.83	98.4555
2702.31	100.913	2702.31	98.4526
2702.79	100.913	2702.79	98.4495
2703.27	100.912	2703.27	98.4464
2703.76	100.911	2703.76	98.4432
2704.24	100.91	2704.24	98.44
2704.72	100.909	2704.72	98.4368
2705.2	100.909	2705.2	98.4335
[truncated: 2,293 more rows]

## Sheet: Fig 2c
XANES of Cu K-edge
Cu-N4 SAC			Cu-N3 SAC			Cu foil			Cu2O			CuO
Photon energy/eV	Normolized intensity/a.u.		Photon energy/eV	Normolized intensity/a.u.		Photon energy/eV	Normolized intensity/a.u.		Photon energy/eV	Normolized intensity/a.u.		Photon energy/eV	Normolized intensity/a.u.
8798.19	0.00293		8757.53	0.0017		8778.71	0.00242		8778.71	0.00433		8778.74	0.00626
8798.49	0.0029		8767.53	0.0024		8788.72	0.00202		8788.72	0.00307		8788.75	0.00547
8798.8	0.00291		8777.53	0.00152		8798.72	0.00172		8798.72	0.00296		8798.75	0.00433
8799.1	0.00285		8781.33	0.00117		8808.72	0.00148		8808.72	0.00184		8808.75	0.00386
8799.4	0.00283		8781.73	0.00113		8818.71	0.0013		8818.71	0.00134		8818.74	0.00282
8799.71	0.00283		8782.13	0.0011		8828.72	0.00088323		8828.72	0.00148		8828.75	0.0027
8800.01	0.00285		8782.53	0.00106		8838.72	0.000581624		8838.72	0.000436104		8838.75	0.00191
8800.32	0.00275		8782.93	0.00102		8848.72	0.000207212		8848.72	0.000142963		8848.75	0.000907741
8800.62	0.00282		8783.33	0.000986478		8858.73	-5.29682e-05		8858.73	0.000438058		8858.75	0.00041253
8800.93	0.00277		8783.73	0.000949613		8868.72	-0.000287974		8868.72	-0.000311431		8868.75	0.000364257
8801.23	0.00277		8784.13	0.000912748		8878.71	-0.000543399		8878.71	-0.000760376		8878.74	-0.000205163
8801.54	0.00272		8784.53	0.000875883		8888.71	-0.00057287		8888.71	-0.000946844		8888.74	-0.00123
8801.84	0.00277		8784.93	0.000839017		8898.72	-0.000681704		8898.72	-0.00106		8898.75	-0.00141
8802.14	0.00275		8785.33	0.000846965		8908.71	-0.000748994		8908.71	-0.000760905		8908.74	-0.00175
8802.45	0.00273		8785.73	0.001		8918.72	-0.000651812		8918.72	-0.000982528		8918.75	-0.00191
8802.75	0.00276		8786.13	0.00122		8928.72	-0.000370908		8928.72	-0.00107		8928.75	-0.00183
8803.06	0.0027		8786.53	0.0013		8938.72	9.80341e-05		8938.72	-0.000592186		8938.75	-0.0015
8803.36	0.0027		8786.93	0.00117		8948.73	0.00108		8948.73	0.000588082		8948.76	-3.09782e-05
8803.67	0.00266		8787.33	0.000983256		8949.11	0.00106		8949.11	0.000464295		8949.14	-5.92627e-05
8803.97	0.00264		8787.73	0.000981815		8949.51	0.00123		8949.51	0.000678898		8949.54	-0.000205814
8804.27	0.00269		8788.13	0.00111		8949.91	0.00123		8949.91	0.000578537		8949.94	-0.000235418
8804.58	0.00259		8788.53	0.00129		8950.32	0.0013		8950.32	0.000670969		8950.35	0.000111626
8804.88	0.00258		8788.93	0.00132		8950.72	0.0013		8950.72	0.000998345		8950.75	0.000341782
8805.19	0.00258		8789.33	0.00118		8951.12	0.00139		8951.12	0.000638791		8951.15	0.000512922
8805.49	0.00261		8789.73	0.00101		8951.52	0.00153		8951.52	0.00113		8951.55	0.000228403
8805.8	0.00261		8790.13	0.000809517		8951.93	0.00152		8951.93	0.00112		8951.96	0.000194389
8806.1	0.00253		8790.53	0.000658819		8952.31	0.00159		8952.31	0.000986834		8952.34	0.000305126
8806.41	0.00258		8790.93	0.000475194		8952.71	0.00175		8952.71	0.000772793		8952.74	0.000423204
8806.71	0.00252		8791.33	0.000287224		8953.11	0.00184		8953.11	0.00092814		8953.14	0.00073446
8807.01	0.00255		8791.73	5.21893e-05		8953.52	0.00192		8953.52	0.000980932		8953.55	0.00124
8807.32	0.0025		8792.13	-3.0866e-05		8953.92	0.00193		8953.92	0.0012		8953.95	0.0012
8807.62	0.0025		8792.53	0.00026545		8954.32	0.00203		8954.32	0.0014		8954.35	0.00148
8807.93	0.00252		8792.93	0.00063792		8954.73	0.00218		8954.73	0.00141		8954.75	0.00141
8808.23	0.00245		8793.33	0.000853042		8955.11	0.00225		8955.11	0.00127		8955.14	0.00138
8808.54	0.00246		8793.73	0.000781332		8955.51	0.00237		8955.51	0.0014		8955.54	0.00118
8808.84	0.00245		8794.13	0.000768145		8955.91	0.00245		8955.91	0.00188		8955.94	0.000911961
8809.14	0.00246		8794.53	0.000800769		8956.32	0.00268		8956.32	0.00176		8956.35	0.0012
8809.45	0.00247		8794.93	0.000807219		8956.72	0.00277		8956.72	0.00188		8956.75	0.00156
8809.75	0.00244		8795.33	0.000693711		8957.12	0.00289		8957.12	0.00231		8957.15	0.00113
8810.06	0.00242		8795.73	0.000633838		8957.53	0.00294		8957.53	0.00247		8957.56	0.00167
8810.36	0.00239		8796.13	0.000707035		8957.91	0.0032		8957.91	0.00236		8957.94	0.00169
8810.67	0.00242		8796.53	0.000800013		8958.31	0.0033		8958.31	0.00263		8958.34	0.00185
8810.97	0.0024		8796.93	0.000731095		8958.72	0.00348		8958.72	0.00285		8958.75	0.00176
8811.28	0.00238		8797.33	0.000505579		8959.12	0.0036		8959.12	0.00264		8959.15	0.00222
8811.58	0.00232		8797.73	0.000247285		8959.52	0.00366		8959.52	0.00315		8959.55	0.00218
8811.88	0.00236		8798.13	5.52169e-05		8959.93	0.00373		8959.93	0.00326		8959.96	0.00237
8812.19	0.00231		8798.53	7.78283e-05		8960.31	0.00397		8960.31	0.00379		8960.34	0.00273
8812.49	0.00231		8798.93	0.00012216		8960.71	0.00411		8960.71	0.00372		8960.74	0.00283
8812.8	0.00235		8799.33	0.000103477		8961.12	0.00424		8961.12	0.00371		8961.15	0.00326
8813.1	0.00229		8799.73	5.64692e-05		8961.52	0.00441		8961.52	0.00403		8961.55	0.00306
8813.41	0.00228		8800.13	0.000199548		8961.92	0.00462		8961.92	0.00411		8961.95	0.003
8813.71	0.00229		8800.53	0.000518853		8962.33	0.00489		8962.33	0.00446		8962.36	0.00365
8814.01	0.00229		8800.93	0.000680429		8962.71	0.00512		8962.71	0.00455		8962.74	0.00338
8814.32	0.00219		8801.33	0.000519256		8963.11	0.00538		8963.11	0.00488		8963.14	0.00427
8814.62	0.00222		8801.73	0.00036163		8963.52	0.00564		8963.52	0.00479		8963.55	0.00396
8814.93	0.00217		8802.13	0.000319247		8963.92	0.0058		8963.92	0.00497		8963.95	0.00446
8815.23	0.00219		8802.53	0.00052835		8964.33	0.00604		8964.33	0.00525		8964.35	0.00436
8815.54	0.00217		8802.93	0.000602771		8964.71	0.0063		8964.71	0.00558		8964.74	0.00501
8815.84	0.00215		8803.33	0.000469059		8965.11	0.00662		8965.11	0.00562		8965.14	0.00527
8816.15	0.00209		8803.73	0.000345472		8965.52	0.00695		8965.52	0.00607		8965.55	0.00516
8816.45	0.00216		8804.13	0.000240889		8965.92	0.0073		8965.92	0.00623		8965.95	0.00559
8816.75	0.00211		8804.53	0.000201069		8966.33	0.00766		8966.33	0.00639		8966.35	0.00627
8817.06	0.00215		8804.93	0.000137908		8966.71	0.00795		8966.71	0.00736		8966.74	0.00678
8817.36	0.0022		8805.33	0.000140346		8967.11	0.00835		8967.11	0.00758		8967.14	0.00687
8817.67	0.0021		8805.73	0.000294382		8967.52	0.00885		8967.52	0.00776		8967.55	0.00724
8817.97	0.00208		8806.13	0.000451363		8967.92	0.00929		8967.92	0.00794		8967.95	0.00785
8818.28	0.00212		8806.53	0.00060436		8968.33	0.0097		8968.33	0.00841		8968.35	0.00802
8818.58	0.00211		8806.93	0.000424939		8968.71	0.0103		8968.71	0.00903		8968.74	0.00874
8818.89	0.00206		8807.33	0.000187026		8969.11	0.01084		8969.11	0.00957		8969.14	0.00893
8819.19	0.00206		8807.73	0.000139542		8969.52	0.01142		8969.52	0.01073		8969.55	0.00941
8819.49	0.00205		8808.13	8.82023e-05		8969.92	0.01203		8969.92	0.01151		8969.95	0.00997
8819.8	0.00192		8808.53	0.000168888		8970.33	0.01291		8970.33	0.01172		8970.36	0.01062
8820.1	0.00195		8808.93	-7.05578e-08		8970.71	0.0136		8970.71	0.01211		8970.74	0.01107
8820.41	0.00199		8809.33	7.35318e-05		8971.12	0.01451		8971.12	0.01359		8971.15	0.01206
8820.71	0.00201		8809.73	2.89609e-05		8971.52	0.01551		8971.52	0.01422		8971.55	0.01332
8821.02	0.00204		8810.13	-5.41446e-05		8971.92	0.01664		8971.92	0.01497		8971.95	0.01336
8821.32	0.00192		8810.53	-5.08501e-05		8972.31	0.01789		8972.31	0.016		8972.34	0.01373
8821.62	0.00197		8810.93	7.70302e-06		8972.71	0.01933		8972.71	0.01791		8972.74	0.01468
8821.93	0.0019		8811.33	-3.13923e-06		8973.12	0.02098		8973.12	0.01889		8973.15	0.01523
8822.23	0.00198		8811.73	-9.33238e-05		8973.52	0.02285		8973.52	0.02061		8973.55	0.01647
8822.54	0.00194		8812.13	9.97315e-06		8973.91	0.02489		8973.91	0.02242		8973.94	0.01789
8822.84	0.00186		8812.53	0.000126326		8974.31	0.02752		8974.31	0.02435		8974.34	0.01915
8823.15	0.00189		8812.93	0.000153801		8974.72	0.03072		8974.72	0.0265		8974.75	0.02066
8823.45	0.00188		8813.33	-0.000103716		8975.12	0.0348		8975.12	0.02959		8975.15	0.02219
8823.76	0.00179		8813.73	-0.000148829		8975.53	0.03982		8975.53	0.03264		8975.56	0.02438
8824.06	0.0018		8814.13	-0.000121699		8975.91	0.04616		8975.91	0.03648		8975.94	0.02682
8824.36	0.00178		8814.53	2.41084e-06		8976.32	0.05556		8976.32	0.04206		8976.35	0.0307
8824.67	0.00179		8814.93	-7.01569e-05		8976.72	0.06866		8976.72	0.04775		8976.75	0.03461
8824.97	0.00188		8815.33	-6.07232e-05		8977.13	0.08792		8977.13	0.05595		8977.16	0.03836
8825.28	0.00182		8815.73	-0.000168493		8977.51	0.11309		8977.51	0.06725		8977.54	0.04176
8825.58	0.00175		8816.13	-0.000241704		8977.92	0.14701		8977.92	0.08319		8977.95	0.04445
8825.89	0.00176		8816.53	-0.000239023		8978.32	0.18887		8978.32	0.10683		8978.35	0.04848
8826.19	0.00168		8816.93	-0.00012143		8978.71	0.23375		8978.71	0.13927		8978.74	0.05173
8826.49	0.00169		8817.33	-5.56543e-05		8979.09	0.28144		8979.09	0.18398		8979.12	0.0568
8826.8	0.00169		8817.73	-5.77012e-05		8979.5	0.33071		8979.5	0.24486		8979.53	0.06301
8827.1	0.0017		8818.13	-0.000168348		8979.9	0.37569		8979.9	0.31777		8979.93	0.07043
8827.41	0.00171		8818.53	-0.000301178		8980.29	0.40947		8980.29	0.3906		8980.32	0.07945
8827.71	0.00168		8818.93	-0.00042089		8980.69	0.43251		8980.69	0.45951		8980.72	0.09227
8828.02	0.00168		8819.33	-0.000382853		8981.1	0.44391		8981.1	0.51362		8981.13	0.10807
8828.32	0.00165		8819.73	-0.000385041		8981.51	0.44666		8981.51	0.54423		8981.53	0.12909
8828.63	0.00158		8820.13	-0.000451303		8981.89	0.44526		8981.89	0.54957		8981.92	0.15394
8828.93	0.00161		8820.53	-0.000392535		8982.3	0.44327		8982.3	0.53782		8982.33	0.18684
8829.23	0.0016		8820.93	-0.000121524		8982.7	0.44324		8982.7	0.51668		8982.73	0.22688
8829.54	0.00156		8821.33	7.81064e-05		8983.11	0.44665		8983.11	0.49681		8983.14	0.2728
8829.84	0.0016		8821.73	-0.000103484		8983.49	0.45309		8983.49	0.48506		8983.52	0.31906
8830.15	0.00154		8822.13	-0.000368121		8983.9	0.46301		8983.9	0.48277		8983.93	0.36807
8830.45	0.00163		8822.53	-0.000377899		8984.3	0.47558		8984.3	0.48978		8984.33	0.41253
8830.76	0.00164		8822.93	-0.000268593		8984.69	0.48893		8984.69	0.50272		8984.72	0.4481
8831.06	0.00156		8823.33	-0.000316125		8985.1	0.50382		8985.1	0.52051		8985.12	0.47621
8831.36	0.0015		8823.73	-0.000527601		8985.5	0.51935		8985.5	0.54125		8985.53	0.49369
8831.67	0.00148		8824.13	-0.00065617		8985.91	0.53515		8985.91	0.56316		8985.94	0.50438
8831.97	0.00161		8824.53	-0.000535287		8986.29	0.55138		8986.29	0.58517		8986.32	0.51143
8832.28	0.00148		8824.93	-0.000292846		8986.7	0.57006		8986.7	0.6082		8986.73	0.51915
8832.58	0.00144		8825.33	-0.000205204		8987.1	0.59061		8987.1	0.63226		8987.13	0.53115
8832.89	0.00149		8825.73	-0.000348572		8987.49	0.61261		8987.49	0.65545		8987.52	0.54836
8833.19	0.00143		8826.13	-0.000751457		8987.9	0.63815		8987.9	0.68064		8987.93	0.57226
8833.5	0.00141		8826.53	-0.00108		8988.3	0.66606		8988.3	0.70708		8988.33	0.60209
8833.8	0.00141		8826.93	-0.000991867		8988.69	0.69486		8988.69	0.73252		8988.72	0.63594
8834.1	0.00148		8827.33	-0.000582718		8989.1	0.72668		8989.1	0.76104		8989.12	0.67647
8834.41	0.00147		8827.73	-0.000125406		8989.5	0.7597		8989.5	0.79166		8989.53	0.71932
8834.71	0.00137		8828.13	0.000155019		8989.91	0.79319		8989.91	0.82436		8989.94	0.76535
8835.02	0.00139		8828.53	0.000288708		8990.29	0.82503		8990.29	0.85841		8990.32	0.80991
8835.32	0.00134		8828.93	0.000252736		8990.7	0.85714		8990.7	0.8954		8990.73	0.85601
8835.63	0.00133		8829.33	3.58634e-05		8991.11	0.88822		8991.11	0.93406		8991.14	0.89997
8835.93	0.00137		8829.73	-0.000253505		8991.49	0.91485		8991.49	0.96886		8991.52	0.93737
8836.24	0.00135		8830.13	-0.000443085		8991.9	0.939		8991.9	1.00316		8991.93	0.97155
8836.54	0.00131		8830.53	-0.000411369		8992.31	0.95842		8992.31	1.03335		8992.33	1.00083
8836.84	0.00131		8830.93	-0.000169826		8992.69	0.97141		8992.69	1.05732		8992.72	1.02403
8837.15	0.00133		8831.33	0.000130936		8993.1	0.97941		8993.1	1.07771		8993.13	1.0432
8837.45	0.00133		8831.73	0.000124254		8993.51	0.98159		8993.51	1.0936		8993.53	1.06088
8837.76	0.00128		8832.13	-0.000126989		8993.89	0.97879		8993.89	1.10463		8993.92	1.07715
8838.06	0.00119		8832.53	-0.000584443		8994.3	0.97191		8994.3	1.1139		8994.33	1.09438
8838.37	0.0012		8832.93	-0.000948773		8994.71	0.9622		8994.71	1.11995		8994.73	1.11195
8838.67	0.00115		8833.33	-0.000995536		8995.09	0.95136		8995.09	1.12213		8995.12	1.13
8838.97	0.00118		8833.73	-0.000810891		8995.5	0.93946		8995.5	1.12051		8995.53	1.14828
8839.28	0.00119		8834.13	-0.000493447		8995.91	0.92794		8995.91	1.11429		8995.93	1.16539
8839.58	0.00118		8834.53	-0.000499673		8996.29	0.91779		8996.29	1.10439		8996.32	1.17991
8839.89	0.00113		8834.93	-0.000645997		8996.7	0.90903		8996.7	1.08961		8996.73	1.19085
8840.19	0.00124		8835.33	-0.000744801		8997.11	0.90205		8997.11	1.07242		8997.13	1.19782
8840.5	0.00118		8835.73	-0.000723423		8997.49	0.89788		8997.49	1.0547		8997.52	1.19992
8840.8	0.00116		8836.13	-0.000870119		8997.9	0.89639		8997.9	1.03615		8997.93	1.19711
8841.11	0.00118		8836.53	-0.00108		8998.31	0.89792		8998.31	1.01764		8998.34	1.19148
8841.41	0.00115		8836.93	-0.00132		8998.69	0.9026		8998.69	1.00075		8998.72	1.18354
8841.71	0.00114		8837.33	-0.00111		8999.1	0.9101		8999.1	0.98506		8999.13	1.1739
8842.02	0.00108		8837.73	-0.000787985		8999.51	0.9206		8999.51	0.97012		8999.54	1.1619
8842.32	0.00114		8838.13	-0.000567745		8999.9	0.93265		8999.9	0.95774		8999.92	1.14977
8842.63	0.00111		8838.53	-0.000535864		9000.3	0.94671		9000.3	0.94627		9000.33	1.13571
8842.93	0.00111		8838.93	-0.000483474		9000.69	0.96065		9000.69	0.93692		9000.72	1.11986
8843.24	0.00109		8839.33	-0.000348189		9001.1	0.97467		9001.1	0.92871		9001.13	1.10305
8843.54	0.0011		8839.73	-0.000229585		9001.5	0.98694		9001.5	0.92295		9001.53	1.08532
8843.84	0.00105		8840.13	-0.000207568		9001.89	0.99565		9001.89	0.91917		9001.92	1.06889
8844.15	0.000928563		8840.53	4.78457e-05		9002.3	1.00084		9002.3	0.91737		9002.33	1.05227
8844.45	0.000975287		8840.93	0.00022403		9002.71	1.00184		9002.71	0.91742		9002.74	1.03769
8844.76	0.000987247		8841.33	0.000155717		9003.09	0.99901		9003.09	0.9187		9003.12	1.02489
8845.06	0.00104		8841.73	-0.000257369		9003.5	0.99247		9003.5	0.92215		9003.53	1.01291
8845.37	0.000987604		8842.13	-0.000450955		9003.89	0.98401		9003.89	0.92542		9003.92	1.00296
8845.67	0.000934201		8842.53	-0.000522496		9004.3	0.9736		9004.3	0.9306		9004.33	0.99363
8845.98	0.000872523		8842.93	-0.000513951		9004.7	0.96214		9004.7	0.93596		9004.73	0.98436
8846.28	0.00095019		8843.33	-0.000803194		9005.09	0.95148		9005.09	0.94096		9005.12	0.97598
8846.58	0.000935288		8843.73	-0.000844541		9005.5	0.94096		9005.5	0.94636		9005.53	0.96855
8846.89	0.000935447		8844.13	-0.000969997		9005.91	0.93125		9005.91	0.95188		9005.94	0.96169
8847.19	0.000901305		8844.53	-0.00116		9006.3	0.92277		9006.3	0.95746		9006.32	0.95579
8847.5	0.000923745		8844.93	-0.00144		9006.7	0.9147		9006.7	0.9634		9006.73	0.95163
8847.8	0.000859667		8845.33	-0.00157		9007.09	0.90748		9007.09	0.96907		9007.12	0.94853
8848.11	0.00086895		8845.73	-0.00161		9007.5	0.90011		9007.5	0.97564		9007.53	0.94667
8848.41	0.000794154		8846.13	-0.00148		9007.91	0.89321		9007.91	0.98198		9007.93	0.94627
8848.71	0.000884956		8846.53	-0.00111		9008.29	0.88696		9008.29	0.98863		9008.32	0.9473
8849.02	0.000853664		8846.93	-0.000548209		9008.7	0.8804		9008.7	0.99546		9008.73	0.94914
8849.32	0.000739187		8847.33	-0.000143918		9009.09	0.87501		9009.09	1.00004		9009.12	0.95052
8849.63	0.000859644		8847.73	-0.000211522		9009.5	0.87019		9009.5	1.0041		9009.53	0.95276
8849.93	0.000866018		8848.13	-0.000442608		9009.91	0.86639		9009.91	1.00683		9009.94	0.95541
8850.24	0.000836525		8848.53	-0.000885661		9010.29	0.86368		9010.29	1.00885		9010.32	0.9571
8850.54	0.00083551		8848.93	-0.00106		9010.7	0.86215		9010.7	1.01005		9010.73	0.95874
8850.85	0.000853731		8849.33	-0.00133		9011.09	0.86151		9011.09	1.00963		9011.12	0.95964
8851.15	0.000845127		8849.73	-0.00169		9011.5	0.86199		9011.5	1.00879		9011.53	0.96064
8851.45	0.000767271		8850.13	-0.00221		9011.91	0.86303		9011.91	1.00736		9011.94	0.96067
8851.76	0.000702895		8850.53	-0.00244		9012.3	0.86462		9012.3	1.00619		9012.32	0.96035
8852.06	0.000756918		8850.93	-0.00223		9012.7	0.86673		9012.7	1.00535		9012.73	0.95992
8852.37	0.000766557		8851.33	-0.00155		9013.09	0.86903		9013.09	1.00411		9013.12	0.95957
8852.67	0.000751215		8851.73	-0.00088963		9013.5	0.87192		9013.5	1.00346		9013.53	0.95883
8852.98	0.000639559		8852.13	-0.000458237		9013.89	0.87504		9013.89	1.00239		9013.92	0.95731
8853.28	0.000791612		8852.53	-0.000335431		9014.3	0.87884		9014.3	1.00081		9014.33	0.9561
8853.59	0.000772018		8852.93	-0.00038992		9014.71	0.88299		9014.71	0.99899		9014.74	0.95486
8853.89	0.000689081		8853.33	-0.000563228		9015.09	0.88738		9015.09	0.99646		9015.12	0.95338
8854.19	0.000671016		8853.73	-0.00070866		9015.5	0.89265		9015.5	0.99171		9015.53	0.95201
8854.5	0.000620491		8854.13	-0.000767701		9015.89	0.89795		9015.89	0.98665		9015.92	0.95014
8854.8	0.000618204		8854.53	-0.000682556		9016.3	0.90407		9016.3	0.98006		9016.33	0.94812
8855.11	0.000666461		8854.93	-0.000816903		9016.69	0.91014		9016.69	0.97341		9016.72	0.94569
8855.41	0.00057027		8855.33	-0.000850621		9017.1	0.91666		9017.1	0.96546		9017.13	0.94309
8855.72	0.000667297		8855.73	-0.000507767		9017.51	0.92327		9017.51	0.95779		9017.54	0.93983
8856.02	0.000613742		8856.13	-4.7652e-05		9017.9	0.92981		9017.9	0.95037		9017.93	0.93594
8856.32	0.000578076		8856.53	9.86657e-07		9018.3	0.93651		9018.3	0.94278		9018.33	0.93207
8856.63	0.00050987		8856.93	-0.000327083		9018.69	0.94271		9018.69	0.93685		9018.72	0.92731
8856.93	0.000530072		8857.33	-0.000751524		9019.1	0.94917		9019.1	0.93103		9019.13	0.92173
8857.24	0.000515569		8857.73	-0.00089967		9019.49	0.95529		9019.49	0.92635		9019.52	0.91643
8857.54	0.000485446		8858.13	-0.001		9019.9	0.96161		9019.9	0.92205		9019.93	0.90985
8857.85	0.000539882		8858.53	-0.000904864		9020.29	0.96774		9020.29	0.91869		9020.32	0.90398
8858.15	0.000562433		8858.93	-0.00063685		9020.7	0.97373		9020.7	0.91511		9020.73	0.89767
8858.46	0.000432157		8859.33	-0.000432346		9021.11	0.97987		9021.11	0.9118		9021.14	0.89182
8858.76	0.000451518		8859.73	-0.000416456		9021.5	0.98551		9021.5	0.90923		9021.53	0.8862
8859.06	0.000468559		8860.13	-0.000587148		9021.91	0.9912		9021.91	0.90599		9021.94	0.88059
8859.37	0.000364166		8860.53	-0.000658395		9022.3	0.99649		9022.3	0.90357		9022.32	0.87539
8859.67	0.000419598		8860.93	-0.000645506		9022.7	1.00188		9022.7	0.90115		9022.73	0.87151
8859.98	0.000426165		8861.33	-0.000485835		9023.09	1.00651		9023.09	0.89856		9023.12	0.86791
8860.28	0.000343283		8861.73	-0.00036716		9023.5	1.01078		9023.5	0.89682		9023.53	0.86399
8860.59	0.000383093		8862.13	-0.000313216		9023.89	1.01398		9023.89	0.89524		9023.92	0.86109
8860.89	0.000352711		8862.53	-0.000300684		9024.3	1.0165		9024.3	0.89332		9024.33	0.85772
8861.19	0.000369839		8862.93	-0.000289191		9024.69	1.01814		9024.69	0.89153		9024.72	0.85499
8861.5	0.000397563		8863.33	-0.000209971		9025.1	1.01874		9025.1	0.89024		9025.13	0.85238
8861.8	0.000382708		8863.73	-0.000112855		9025.49	1.01798		9025.49	0.88933		9025.52	0.85065
8862.11	0.000296374		8864.13	-9.44755e-06		9025.9	1.01649		9025.9	0.88866		9025.93	0.84922
8862.41	0.000485741		8864.53	3.54409e-05		9026.29	1.0138		9026.29	0.88757		9026.32	0.84797
8862.72	0.00037973		8864.93	-8.11759e-05		9026.7	1.01002		9026.7	0.88669		9026.73	0.84748
8863.02	0.000396644		8865.33	-0.00021984		9027.09	1.00577		9027.09	0.88606		9027.12	0.84746
8863.33	0.000260371		8865.73	-0.000255373		9027.5	1.00057		9027.5	0.88565		9027.53	0.84795
8863.63	0.00034569		8866.13	-0.000290524		9027.89	0.99506		9027.89	0.88537		9027.92	0.8493
8863.93	0.000334206		8866.53	-0.000332826		9028.3	0.98899		9028.3	0.88562		9028.33	0.85101
8864.24	0.000248447		8866.93	-0.000319965		9028.69	0.98298		9028.69	0.88509		9028.72	0.85375
8864.54	0.000255387		8867.33	-0.000161969		9030.37	0.95662		9030.37	0.88749		9030.4	0.86647
8864.85	0.000327528		8867.73	6.47431e-05		9032.06	0.9338		9032.06	0.89515		9032.09	0.88494
8865.15	0.00028053		8868.13	0.000198327		9033.78	0.91949		9033.78	0.90774		9033.81	0.90623
8865.46	0.000255333		8868.53	0.00023869		9035.54	0.91349		9035.54	0.92167		9035.57	0.92781
8865.76	0.000262153		8868.93	0.000114953		9037.32	0.91505		9037.32	0.9356		9037.35	0.95004
8866.07	0.000272186		8869.33	-0.000121677		9039.14	0.92233		9039.14	0.94954		9039.17	0.97325
8866.37	0.000145283		8869.73	-0.000227874		9040.96	0.93047		9040.96	0.96529		9040.98	0.99263
8866.67	0.000184607		8870.13	-0.000162768		9042.83	0.9334		9042.83	0.98298		9042.86	1.00705
8866.98	0.000213697		8870.53	3.56351e-05		9044.71	0.9321		9044.71	0.99751		9044.74	1.01807
8867.28	0.000206705		8870.93	6.60401e-05		9046.63	0.93499		9046.63	1.00389		9046.66	1.02902
8867.59	0.000267233		8871.33	3.73549e-05		9048.57	0.94397		9048.57	0.99964		9048.6	1.03746
8867.89	0.00020032		8871.73	-0.000122931		9050.55	0.9527		9050.55	0.99066		9050.58	1.04001
8868.2	0.000206067		8872.13	-3.91511e-05		9052.55	0.95558		9052.55	0.98488		9052.58	1.03687
8868.5	0.000104292		8872.53	-7.17703e-05		9054.57	0.95824		9054.57	0.98351		9054.6	1.02992
8868.8	7.32825e-05		8872.93	-0.000124904		9056.63	0.9668		9056.63	0.98414		9056.66	1.02188
8869.11	0.000187293		8873.33	-0.000281756		9058.71	0.98008		9058.71	0.9836		9058.74	1.01373
8869.41	0.000176114		8873.73	-0.000153691		9060.81	0.9918		9060.81	0.98141		9060.84	1.00596
8869.72	2.24667e-05		8874.13	7.11385e-05		9062.96	1.00059		9062.96	0.98028		9062.99	0.99884
8870.02	9.46234e-05		8874.53	0.000252592		9065.12	1.00997		9065.12	0.98297		9065.15	0.99301
8870.33	-2.62363e-05		8874.93	4.991e-05		9067.3	1.02225		9067.3	0.9883		9067.33	0.9884
8870.63	1.30665e-05		8875.33	-0.000278266		9069.53	1.03539		9069.53	0.99511		9069.56	0.98376
8870.94	5.82706e-05		8875.73	-0.000312504		9071.77	1.04212		9071.77	1.00184		9071.8	0.9797
8871.24	-6.88213e-06		8876.13	-0.000120373		9074.06	1.03744		9074.06	1.00732		9074.09	0.97678
8871.54	-4.07127e-05		8876.53	-0.000200901		9076.34	1.02228		9076.34	1.01137		9076.37	0.97497
8871.85	9.25534e-05		8876.93	-0.000464401		9078.67	1.00186		9078.67	1.01478		9078.7	0.97325
8872.15	-4.32199e-05		8877.33	-0.000823404		9081.04	0.98379		9081.04	1.01683		9081.07	0.97295
8872.46	-0.000110624		8877.73	-0.000739776		9083.41	0.96866		9083.41	1.01724		9083.44	0.97276
8872.76	0.000111088		8878.13	-0.000666705		9085.82	0.9577		9085.82	1.01345		9085.85	0.97099
8873.07	6.809e-06		8878.53	-0.000442357		9088.27	0.95227		9088.27	1.00573		9088.3	0.9702
8873.37	5.17092e-05		8878.93	-0.000140987		9090.72	0.94378		9090.72	0.99508		9090.75	0.97084
8873.67	-6.14476e-05		8879.33	0.000209985		9093.22	0.92867		9093.22	0.98352		9093.24	0.97102
8873.98	3.47709e-05		8879.73	0.000218166		9095.75	0.91459		9095.75	0.9724		9095.78	0.96992
8874.28	2.98739e-05		8880.13	0.000122671		9098.28	0.90983		9098.28	0.96335		9098.31	0.97052
8874.59	-5.73504e-05		8880.53	-0.000135337		9100.86	0.91675		9100.86	0.95681		9100.89	0.97022
8874.89	-9.47608e-05		8880.93	-7.39862e-05		9103.46	0.93222		9103.46	0.95347		9103.49	0.97043
8875.2	-5.85766e-05		8881.33	4.19287e-05		9106.1	0.95083		9106.1	0.9543		9106.13	0.97178
8875.5	-0.000151239		8881.73	0.000235125		9108.76	0.96719		9108.76	0.95857		9108.79	0.97285
8875.81	-8.41479e-05		8882.13	0.000314127		9111.44	0.97846		9111.44	0.96679		9111.47	0.97296
8876.11	-0.000120665		8882.53	0.000263987		9114.15	0.98305		9114.15	0.97574		9114.17	0.97373
8876.41	-5.54037e-05		8882.93	9.75831e-05		9116.89	0.98372		9116.89	0.98274		9116.92	0.975
8876.72	-0.000156196		8883.33	-5.89327e-05		9119.66	0.98785		9119.66	0.98641		9119.69	0.97842
8877.02	-0.000181551		8883.73	-0.000323133		9122.47	1.00291		9122.47	0.98887		9122.49	0.98343
8877.33	-4.90362e-05		8884.13	-0.000394321		9125.28	1.03018		9125.28	0.99057		9125.3	0.99144
8877.63	-0.000211655		8884.53	-0.000429468		9128.13	1.05758		9128.13	0.99311		9128.16	0.99915
8877.94	-0.000179678		8884.93	-0.000399093		9131	1.07037		9131	0.99502		9131.03	1.00506
8878.24	-0.000225355		8885.33	-0.000332454		9133.92	1.06912		9133.92	0.99734		9133.95	1.00877
8878.54	-0.000145997		8885.73	-0.000196026		9136.83	1.06151		9136.83	1.00122		9136.86	1.0114
8878.85	-0.00023001		8886.13	0.000192888		9139.79	1.04937		9139.79	1.00583		9139.82	1.01274
8879.15	-0.00014174		8886.53	0.000296891		9142.79	1.03065		9142.79	1.00874		9142.82	1.01241
8879.46	-0.000317809		8886.93	0.000453292		9145.8	1.00587		9145.8	1.00828		9145.83	1.01234
8879.76	-0.000232551		8887.33	0.000267593		9148.84	0.97783		9148.84	1.00577		9148.87	1.01175
8880.07	-0.0002096		8887.73	1.99901e-05		9151.91	0.94941		9151.91	1.0028		9151.94	1.01036
8880.37	-0.000198997		8888.13	-0.00039994		9155	0.92492		9155	0.9995		9155.03	1.00917
8880.68	-0.000168217		8888.53	-0.000303826		9158.13	0.91228		9158.13	0.99689		9158.16	1.00632
8880.98	-0.00022411		8888.93	-0.000124468		9161.29	0.91744		9161.29	0.99568		9161.31	1.00347
8881.28	-0.000133311		8889.33	0.000147355		9164.46	0.93791		9164.46	0.99601		9164.49	0.99793
8881.59	-0.000316825		8889.73	0.000158025		9167.66	0.96457		9167.66	0.99728		9167.69	0.99194
8881.89	-0.000263971		8890.13	0.00020054		9170.9	0.9866		9170.9	0.999		9170.93	0.9859
8882.2	-0.000290314		8890.53	7.7472e-05		9174.17	0.99882		9174.17	1		9174.2	0.98194
8882.5	-0.000273412		8890.93	-3.86204e-05		9177.45	1.00249		9177.45	1.00153		9177.48	0.98078
8882.81	-0.000284563		8891.33	-3.79487e-05		9180.76	1.00067		9180.76	1.00299		9180.79	0.98442
8883.11	-0.000388443		8891.73	-5.92528e-05		9184.11	0.99871		9184.11	1.0041		9184.14	0.99022
8883.42	-0.000228499		8892.13	-7.80489e-05		9187.49	0.99862		9187.49	1.00424		9187.52	0.99549
8883.72	-0.000373923		8892.53	-3.90176e-05		9190.89	0.99762		9190.89	1.00436		9190.91	0.99744
8884.02	-0.000444125		8892.93	0.00014786		9194.31	0.99422		9194.31	1.00386		9194.34	0.99692
8884.33	-0.000298427		8893.33	0.000341375		9197.75	0.99514		9197.75	1.00285		9197.78	0.99581
8884.63	-0.000315084		8893.73	0.000438146		9201.24	1.00736		9201.24	1.00138		9201.26	0.99453
8884.94	-0.000348739		8894.13	0.00038116		9204.75	1.02635		9204.75	0.99985		9204.77	0.99275
8885.24	-0.000314336		8894.53	0.00018455		9208.28	1.03862		9208.28	0.99773		9208.31	0.9909
8885.55	-0.000352889		8894.93	-0.000125587		9211.85	1.04128		9211.85	0.99584		9211.88	0.99038
8885.85	-0.00033289		8895.33	-0.000321542		9215.43	1.03869		9215.43	0.9937		9215.46	0.99204
8886.15	-0.000392309		8895.73	-0.000171249		9219.05	1.03157		9219.05	0.99192		9219.08	0.99643
8886.46	-0.000424076		8896.13	0.000226651		9222.7	1.01865		9222.7	0.99161		9222.73	1.00146
8886.76	-0.000375003		8896.53	0.000741572		9226.37	1.00186		9226.37	0.99148		9226.4	1.00471
8887.07	-0.000373583		8896.93	0.000946405		9230.06	0.98562		9230.06	0.99205		9230.09	1.00568
8887.37	-0.000353596		8897.33	0.000943464		9233.8	0.97289		9233.8	0.99248		9233.83	1.00355
8887.68	-0.00032865		8897.73	0.000799184		9237.56	0.96674		9237.56	0.99399		9237.59	1.00033
8887.98	-0.000444023		8898.13	0.000790225		9241.34	0.96804		9241.34	0.9951		9241.37	0.99909
8888.29	-0.000377553		8898.53	0.000791593		9245.15	0.97246		9245.15	0.99707		9245.18	0.99973
8888.59	-0.000412115		8898.93	0.000760999		9248.98	0.97528		9248.98	0.99891		9249.01	1.0015
8888.89	-0.000457722		8899.33	0.000828629		9252.85	0.97781		9252.85	1.00003		9252.88	1.00315
8889.2	-0.000439136		8899.73	0.00088891		9256.73	0.98102		9256.73	1.00138		9256.76	1.00512
8889.5	-0.000456746		8900.13	0.000926713		9260.65	0.98509		9260.65	1.00222		9260.68	1.00599
8889.81	-0.000513991		8900.53	0.000896306		9264.6	0.99084		9264.6	1.00239		9264.63	1.00614
8890.11	-0.000517254		8900.93	0.000698752		9268.57	0.99701		9268.57	1.00318		9268.6	1.00455
8890.42	-0.000435975		8901.33	0.000346887		9272.59	1.00218		9272.59	1.00388		9272.61	1.00185
8890.72	-0.000435766		8901.73	5.03918e-05		9276.6	1.00608		9276.6	1.00411		9276.63	0.99908
8891.02	-0.000510663		8902.13	0.000113564		9280.67	1.00944		9280.67	1.00376		9280.7	0.99767
8891.33	-0.000474964		8902.53	0.000460002		9284.76	1.01279		9284.76	1.00287		9284.79	0.99757
8891.63	-0.000602681		8902.93	0.000732859		9288.87	1.01576		9288.87	1.00256		9288.9	0.999
8891.94	-0.000535376		8903.33	0.000746349		9293.01	1.01855		9293.01	1.00224		9293.03	0.99993
8892.24	-0.0006946		8903.73	0.000648401		9297.17	1.0203		9297.17	1.00194		9297.2	1.00043
8892.55	-0.000512484		8904.13	0.00057358		9301.35	1.01796		9301.35	1.00162		9301.38	1.00081
8892.85	-0.000472291		8904.53	0.000459182		9305.58	1.01293		9305.58	1.00112		9305.61	1.00035
8893.16	-0.000524276		8904.93	0.000298112		9309.84	1.00723		9309.84	1.00074		9309.87	0.99987
8893.46	-0.000530559		8905.33	0.000261308		9314.1	1.00154		9314.1	1.00015		9314.13	0.99833
8893.76	-0.00053997		8905.73	0.000506298		9318.41	0.99707		9318.41	1.00008		9318.43	0.9973
8894.07	-0.000604799		8906.13	0.000841693		9322.74	0.99589		9322.74	0.99978		9322.77	0.99697
8894.37	-0.000617183		8906.53	0.00106		9327.09	0.99653		9327.09	0.99971		9327.12	0.99762
8894.68	-0.000587959		8906.93	0.00113		9331.49	0.99588		9331.49	0.99943		9331.52	0.99879
8894.98	-0.000574156		8907.33	0.0013		9335.9	0.99236		9335.9	0.99947		9335.93	0.99896
8895.29	-0.000533206		8907.73	0.0013		9340.33	0.98756		9340.33	0.99906		9340.36	0.99901
8895.59	-0.000649639		8908.13	0.00121		9344.81	0.98592		9344.81	0.99921		9344.84	0.99797
8895.89	-0.000661701		8908.53	0.000976461		9349.31	0.98863		9349.31	0.99904		9349.34	0.9968
8896.2	-0.00057213		8908.93	0.000785279		9353.82	0.99096		9353.82	0.99902		9353.84	0.99584
8896.5	-0.000744194		8909.33	0.000743763		9358.37	0.99302		9358.37	0.9988		9358.4	0.99617
8896.81	-0.000528812		8909.73	0.000742113		9362.95	0.99582		9362.95	0.99895		9362.98	0.99758
8897.11	-0.000549549		8910.13	0.000966646		9367.55	0.99849		9367.55	0.99867		9367.58	0.99944
8897.42	-0.000653054		8910.53	0.00102		9372.18	1.00122		9372.18	0.99853		9372.21	1.00221
8897.72	-0.000631743		8910.93	0.0012		9376.86	1.00389		9376.86	0.99854		9376.89	1.00424
8898.03	-0.000609644		8911.33	0.00104		9381.54	1.00624		9381.54	0.99907		9381.57	1.00472
8898.33	-0.000583666		8911.73	0.000818244		9386.25	1.00822		9386.25	0.99912		9386.28	1.00537
8898.63	-0.000739331		8912.13	0.000565158		9391	1.00967		9391	1.00006		9391.03	1.00548
8898.94	-0.000758634		8912.53	0.000184849		9395.76	1.0109		9395.76	0.99976		9395.79	1.00452
8899.24	-0.000692105		8912.93	-9.09624e-05		9400.57	1.01075		9400.57	1.00033		9400.6	1.00323
8899.55	-0.000680688		8913.33	-0.000402172		9405.38	1.00909		9405.38	1.00029		9405.41	1.00213
8899.85	-0.000767126		8913.73	-0.000678852		9410.24	1.00621		9410.24	1.00062		9410.27	1.00143
8900.16	-0.000606123		8914.13	-0.000729259		9415.13	1.00282		9415.13	1.00069		9415.15	1.00174
8900.46	-0.000658575		8914.53	-0.000228679		9420.02	1.00041		9420.02	1.00142		9420.05	1.00164
8900.76	-0.00076281		8914.93	0.000672035		9424.96	0.99991		9424.96	1.00132		9424.98	1.0011
8901.07	-0.000673812		8915.33	0.00159		9429.92	1.0003		9429.92	1.00184		9429.95	0.99984
8901.37	-0.000691961		8915.73	0.00162		9434.91	1.00086		9434.91	1.00159		9434.94	0.99838
8901.68	-0.000697989		8916.13	0.00126		9439.93	1.00069		9439.93	1.00165		9439.96	0.99779
8901.98	-0.000689342		8916.53	0.000785459		9444.98	0.99985		9444.98	1.00185		9445.01	0.99734
8902.29	-0.000756736		8916.93	0.000644272		9450.05	0.99821		9450.05	1.00154		9450.08	0.99803
8902.59	-0.000717809		8917.33	0.00115		9455.15	0.9969		9455.15	1.00156		9455.18	0.99829
8902.9	-0.000730824		8917.73	0.00167		9460.28	0.99689		9460.28	1.0015		9460.31	0.99863
8903.2	-0.000912685		8918.13	0.00184		9465.43	0.99719		9465.43	1.00088		9465.46	0.99957
8903.5	-0.000810465		8918.53	0.00162		9470.61	0.99705		9470.61	1.00073		9470.64	1.00041
8903.81	-0.000799058		8918.93	0.00139		9475.82	0.99755		9475.82	1.00049		9475.85	1.00139
8904.11	-0.000763271		8919.33	0.00125		9481.06	0.99865		9481.06	1.00012		9481.09	1.00212
8904.42	-0.000827864		8919.73	0.00125		9486.32	1.00036		9486.32	0.99993		9486.35	1.00226
8904.72	-0.000608395		8920.13	0.00121		9491.61	1.00224		9491.61	0.99971		9491.64	1.00147
8905.03	-0.000806421		8920.53	0.00118		9496.93	1.00418		9496.93	0.99945		9496.96	1.00124
8905.33	-0.000762933		8920.93	0.0013		9502.28	1.00595		9502.28	0.99927		9502.31	1.00077
8905.64	-0.000786251		8921.33	0.00165		9507.65	1.00726		9507.65	0.99936		9507.68	1.00114
8905.94	-0.000815516		8921.73	0.00196		9513.03	1.00756		9513.03	0.99962		9513.06	1.00125
8906.24	-0.000773399		8922.13	0.002		9518.46	1.00668		9518.46	0.99983		9518.49	1.00119
8906.55	-0.000754351		8922.53	0.00205		9523.92	1.00492		9523.92	0.99945		9523.95	1.00106
8906.85	-0.000885075		8922.93	0.00221		9529.41	1.00303		9529.41	0.99987		9529.44	1.00003
8907.16	-0.000844851		8923.33	0.00215		9534.92	1.00189		9534.92	1.00023		9534.95	0.99991
8907.46	-0.000862501		8923.73	0.00181		9540.47	1.0013		9540.47	1.00038		9540.49	1.00043
8907.77	-0.000922437		8924.13	0.00152		9546.02	1.00088		9546.02	1.00027		9546.04	1.00045
8908.07	-0.0009599		8924.53	0.0017		9551.62	1.00073		9551.62	1.0002		9551.64	1.00077
8908.37	-0.000829391		8924.93	0.00199		9557.24	1.00068		9557.24	1.00017		9557.27	1.00106
8908.68	-0.000841914		8925.33	0.00229		9562.88	1.00052		9562.88	0.99965		9562.91	1.00156
8908.98	-0.00093383		8925.73	0.0024		9568.57	1.00015		9568.57	1.0001		9568.6	1.00119
8909.29	-0.000983589		8926.13	0.00212		9574.26	0.99994		9574.26	0.99968		9574.29	1.00125
8909.59	-0.000789945		8926.53	0.00194		9579.98	0.99952		9579.98	0.99975		9580.01	1.00155
8909.9	-0.000825252		8926.93	0.00183		9585.76	0.99894		9585.76	0.99967		9585.78	1.0019
8910.2	-0.00080906		8927.33	0.00216		9591.54	0.99883		9591.54	0.99982		9591.57	1.0017
8910.51	-0.000948366		8927.73	0.00236		9597.35	0.99904		9597.35	0.99954		9597.37	1.00103
8910.81	-0.000788777		8928.13	0.00234		9603.18	0.99933		9603.18	1.00015		9603.21	1.00049
8911.11	-0.000866726		8928.53	0.00202		9609.05	0.99967		9609.05	0.99992		9609.08	1.00015
8911.42	-0.000834135		8928.93	0.00183		9614.95	1.0001		9614.95	0.9997		9614.98	0.99971
8911.72	-0.000901747		8929.33	0.00196		9620.88	1.00048		9620.88	1.00007		9620.91	0.99972
8912.03	-0.00085829		8929.73	0.00231		9626.81	1.00104		9626.81	1.00015		9626.84	0.9995
8912.33	-0.000821264		8930.13	0.00262		9632.8	1.00135		9632.8	1.00032		9632.83	0.99875
8912.64	-0.000912901		8930.53	0.00283		9638.8	1.0013		9638.8	1.00011		9638.82	0.99843
8912.94	-0.00093752		8930.93	0.00278		9644.82	1.00116		9644.82	0.99996		9644.85	0.99815
8913.24	-0.00079376		8931.33	0.00257		9650.9	1.00084		9650.9	1.00004		9650.93	0.99817
8913.55	-0.000772629		8931.73	0.00214		9656.98	1.00055		9656.98	0.99994		9657.01	0.99863
8913.85	-0.000805877		8932.13	0.0021		9663.1	1.00001		9663.1	1.00052		9663.13	0.99908
8914.16	-0.000878718		8932.53	0.0023		9669.22	0.99949		9669.22	1.00063		9669.25	0.99901
8914.46	-0.000931855		8932.93	0.00271		9675.4	0.99882		9675.4	1.00049		9675.43	0.99924
8914.77	-0.00105		8933.33	0.00282		9681.6	0.99866		9681.6	1.00017		9681.63	0.99927
8915.07	-0.00107		8933.73	0.00277		9687.82	0.99839		9687.82	1.00029		9687.85	0.99956
8915.38	-0.00122		8934.13	0.00288		9694.06	0.99789		9694.06	1.00014		9694.09	0.99957
8915.68	-0.00131		8934.53	0.00298		9700.34	0.99743		9700.34	1.00007		9700.37	0.99968
8915.98	-0.00141		8934.93	0.00295		9706.65	0.99679		9706.65	0.99952		9706.68	0.99973
8916.29	-0.00136		8935.33	0.00261		9712.98	0.99614		9712.98	0.99939		9713.01	0.99985
8916.59	-0.00146		8935.73	0.00241		9719.35	0.99555		9719.35	0.99879		9719.38	0.99911
8916.9	-0.00118		8936.13	0.0025		9725.73	0.99514		9725.73	0.99831		9725.76	0.99848
8917.2	-0.00114		8936.53	0.0028		9732.16	0.99479		9732.16	0.99862		9732.19	0.99832
8917.51	-0.000908126		8936.93	0.0031		9738.6	0.99458		9738.6	0.99853		9738.63	0.99785
8917.81	-0.00075346		8937.33	0.00343		9745.08	0.99441		9745.08	0.99852		9745.11	0.99783
8918.11	-0.000518579		8937.73	0.00357		9751.56	0.99451		9751.56	0.99877		9751.59	0.99755
8918.42	-0.000549873		8938.13	0.00346		9758.09	0.99437		9758.09	0.99864		9758.12	0.99698
8918.72	-0.00066122		8938.53	0.00335		9764.64	0.99421		9764.64	0.99809		9764.67	0.99669
8919.03	-0.000610596		8938.93	0.00333		9771.21	0.99398		9771.21	0.99825		9771.24	0.99623
8919.33	-0.000547127		8939.33	0.00336		9777.82	0.99352		9777.82	0.99794		9777.85	0.9957
8919.64	-0.000743234		8939.73	0.00324		9784.46	0.99299		9784.46	0.99801		9784.49	0.99521
8919.94	-0.000970496		8940.13	0.00308		9791.14	0.99235		9791.14	0.99758		9791.16	0.9948
8920.25	-0.00117		8940.53	0.00315		9797.82	0.99177		9797.82	0.99674		9797.85	0.99461
8920.55	-0.00135		8940.93	0.00345		9804.53	0.99127		9804.53	0.99666		9804.56	0.99389
8920.85	-0.00136		8941.33	0.00392		9811.28	0.99054		9811.28	0.99635		9811.31	0.99359
8921.16	-0.00156		8941.73	0.00429		9818.06	0.98993		9818.06	0.99615		9818.09	0.99399
8921.46	-0.00159		8942.13	0.00441		9824.85	0.98929		9824.85	0.99585		9824.88	0.9938
8921.77	-0.00155		8942.53	0.00437
8922.07	-0.00116		8942.93	0.00435
8922.38	-0.00115		8943.33	0.00431
8922.68	-0.000827043		8943.73	0.00414
8922.99	-0.000723859		8944.13	0.00404
8923.29	-0.000648815		8944.53	0.00418
8923.59	-0.000647588		8944.93	0.00439
8923.9	-0.000738339		8945.33	0.00447
8924.2	-0.000772315		8945.73	0.00446
8924.51	-0.000745411		8946.13	0.00463
8924.81	-0.000791005		8946.53	0.005
8925.12	-0.000820735		8946.93	0.00516
8925.42	-0.00080218		8947.33	0.00522
8925.72	-0.000810155		8947.73	0.00523
8926.03	-0.000804667		8948.13	0.00526
8926.33	-0.000799879		8948.53	0.00516
8926.64	-0.000784735		8948.93	0.00523
8926.94	-0.000775176		8949.33	0.00537
8927.25	-0.000749338		8949.73	0.00555
8927.55	-0.000763032		8950.13	0.00554
8927.86	-0.000882638		8950.53	0.00537
8928.16	-0.000894307		8950.93	0.00542
8928.46	-0.000827062		8951.33	0.00559
8928.77	-0.000812998		8951.73	0.00604
8929.07	-0.00069087		8952.13	0.00638
8929.38	-0.000809724		8952.53	0.00636
8929.68	-0.000826152		8952.93	0.00617
8929.99	-0.000814398		8953.33	0.00624
8930.29	-0.000677927		8953.73	0.00636
8930.59	-0.000692791		8954.13	0.00636
8930.9	-0.00078738		8954.53	0.00611
8931.2	-0.000718467		8954.93	0.00597
8931.51	-0.000657014		8955.33	0.00621
8931.81	-0.000699494		8955.73	0.00643
8932.12	-0.000599236		8956.13	0.00672
8932.42	-0.00069435		8956.53	0.00667
8932.73	-0.000645473		8956.93	0.00683
8933.03	-0.000630206		8957.33	0.00699
8933.33	-0.000628382		8957.73	0.00729
8933.64	-0.000527193		8958.13	0.00746
8933.94	-0.000621548		8958.53	0.00737
8934.25	-0.000688209		8958.93	0.0072
8934.55	-0.000703412		8959.33	0.00721
8934.86	-0.000528933		8959.73	0.00777
8935.16	-0.00055221		8960.13	0.00832
8935.47	-0.000471256		8960.53	0.00856
8935.77	-0.000566913		8960.93	0.00828
8936.07	-0.000552044		8961.33	0.00856
8936.38	-0.000535362		8961.73	0.00885
8936.68	-0.000547441		8962.13	0.00912
8936.99	-0.000455535		8962.53	0.009
8937.29	-0.00041308		8962.93	0.00873
8937.6	-0.000404021		8963.33	0.00858
8937.9	-0.000503552		8963.73	0.00892
8938.2	-0.000406053		8964.13	0.00944
8938.51	-0.000392534		8964.53	0.01009
8938.81	-0.000325015		8964.93	0.0104
8939.12	-0.00039591		8965.33	0.01081
8939.42	-0.000411446		8965.73	0.0111
8939.73	-0.000282148		8966.13	0.01131
8940.03	-0.000340354		8966.53	0.01168
8940.34	-0.000230197		8966.93	0.01212
8940.64	-0.000251242		8967.33	0.01256
8940.94	-0.000291805		8967.73	0.01248
8941.25	-0.000243047		8968.13	0.01226
8941.55	-0.000232204		8968.53	0.01244
8941.86	-0.000118402		8968.93	0.01308
8942.16	-7.04207e-05		8969.33	0.01387
8942.47	-0.000217536		8969.73	0.01437
8942.77	5.0608e-06		8970.13	0.01476
8943.07	2.75613e-05		8970.53	0.01489
8943.38	-1.97077e-05		8970.93	0.01492
8943.68	1.276e-05		8971.33	0.01506
8943.99	-0.000137836		8971.73	0.01545
8944.29	-1.48833e-05		8972.13	0.01598
8944.6	7.65879e-05		8972.53	0.01654
8944.9	2.00684e-05		8972.93	0.01715
8945.21	0.000102431		8973.33	0.0179
8945.51	0.000231889		8973.73	0.01874
8945.81	0.000139986		8974.13	0.0197
8946.12	0.000141279		8974.53	0.02065
8946.42	0.000323283		8974.93	0.02176
8946.73	0.000368659		8975.33	0.02335
8947.03	0.000358937		8975.73	0.02533
8947.34	0.000438601		8976.13	0.0276
8947.64	0.000321139		8976.53	0.02998
8947.94	0.000529134		8976.93	0.03249
8948.25	0.000510661		8977.33	0.03483
8948.55	0.000509201		8977.73	0.03656
8948.86	0.000688428		8978.13	0.03779
8949.16	0.00066903		8978.53	0.03862
8949.47	0.000494596		8978.93	0.03937
8949.77	0.000640086		8979.33	0.04056
8950.08	0.000687908		8979.73	0.04261
8950.38	0.000841881		8980.13	0.04577
8950.68	0.000837235		8980.53	0.04997
8950.99	0.000801999		8980.93	0.05544
8951.29	0.000857113		8981.33	0.06266
8951.6	0.000893063		8981.73	0.07152
8951.9	0.00101		8982.13	0.08222
8952.21	0.00099885		8982.53	0.09538
8952.51	0.00109		8982.93	0.11196
8952.82	0.00119		8983.33	0.13256
8953.12	0.00119		8983.73	0.15765
8953.42	0.00137		8984.13	0.18787
8953.73	0.00142		8984.53	0.22322
8954.03	0.00142		8984.93	0.26251
8954.34	0.00149		8985.33	0.30383
8954.64	0.00165		8985.73	0.34566
8954.95	0.00163		8986.13	0.38692
8955.25	0.00167		8986.53	0.42689
8955.55	0.00181		8986.93	0.46511
8955.86	0.00192		8987.33	0.50172
8956.16	0.00188		8987.73	0.53749
8956.47	0.00205		8988.13	0.57384
8956.77	0.00217		8988.53	0.61222
8957.08	0.00218		8988.93	0.65323
8957.38	0.00226		8989.33	0.69697
8957.69	0.00246		8989.73	0.74325
8957.99	0.00244		8990.13	0.79279
8958.29	0.00245		8990.53	0.84495
8958.6	0.00264		8990.93	0.89923
8958.9	0.00277		8991.33	0.95342
8959.21	0.00296		8991.73	1.00609
8959.51	0.00296		8992.13	1.05475
8959.82	0.00313		8992.53	1.09772
8960.12	0.00323		8992.93	1.13378
8960.42	0.00346		8993.33	1.16277
8960.73	0.0034		8993.73	1.18522
8961.03	0.00365		8994.13	1.20186
8961.34	0.00379		8994.53	1.21398
8961.64	0.00377		8994.93	1.22236
8961.95	0.00389		8995.33	1.22839
8962.25	0.00402		8995.73	1.23194
8962.56	0.00421		8996.13	1.23343
8962.86	0.00444		8996.53	1.23265
8963.16	0.00465		8996.93	1.2301
8963.47	0.00477		8997.33	1.22631
8963.77	0.00492		8997.73	1.22087
8964.08	0.00523		8998.13	1.21405
8964.38	0.00552		8998.53	1.2055
8964.69	0.00574		8998.93	1.19566
8964.99	0.0059		8999.33	1.18468
8965.29	0.0061		8999.73	1.17278
8965.6	0.00634		9000.13	1.1604
8965.9	0.00655		9000.53	1.14767
8966.21	0.00678		9000.93	1.1351
8966.51	0.0072		9001.33	1.12313
8966.82	0.00738		9001.73	1.11173
8967.12	0.00775		9002.13	1.10105
8967.43	0.00808		9002.53	1.09099
8967.73	0.0084		9002.93	1.08172
8968.03	0.0087		9003.33	1.07315
8968.34	0.00903		9003.73	1.06496
8968.64	0.00938		9004.13	1.05756
8968.95	0.0097		9004.53	1.05041
8969.25	0.01016		9004.93	1.0438
8969.56	0.01071		9005.33	1.03733
8969.86	0.01116		9005.73	1.03134
8970.17	0.01168		9006.13	1.02528
8970.47	0.01217		9006.53	1.01919
8970.77	0.0128		9006.93	1.01318
8971.08	0.0134		9007.33	1.00714
8971.38	0.01394		9007.73	1.00098
8971.69	0.01479		9008.13	0.99449
8971.99	0.01562		9008.53	0.98788
8972.3	0.01639		9008.93	0.9812
8972.6	0.01735		9009.33	0.97505
8972.9	0.01843		9009.73	0.96958
8973.21	0.01941		9010.13	0.96458
8973.51	0.02064		9010.53	0.95925
8973.82	0.02208		9010.93	0.95355
8974.12	0.02343		9011.33	0.94771
8974.43	0.025		9011.73	0.94169
8974.73	0.0268		9012.13	0.9358
8975.04	0.02882		9012.53	0.92982
8975.34	0.03135		9012.93	0.9238
8975.64	0.03421		9013.33	0.91797
8975.95	0.03731		9013.73	0.91254
8976.25	0.041		9014.13	0.9077
8976.56	0.04543		9014.53	0.90287
8976.86	0.05076		9014.93	0.89802
8977.17	0.05723		9015.33	0.89356
8977.47	0.06512		9015.73	0.88951
8977.77	0.07502		9016.13	0.88573
8978.08	0.08732		9016.53	0.88216
8978.38	0.10282		9016.93	0.87889
8978.69	0.12209		9017.33	0.87601
8978.99	0.14576		9017.73	0.87339
8979.3	0.17447		9018.13	0.87083
8979.6	0.20832		9018.53	0.86851
8979.91	0.24788		9018.93	0.86665
8980.21	0.29255		9019.33	0.86541
8980.51	0.3425		9019.73	0.86445
8980.82	0.3961		9020.13	0.86333
8981.12	0.45181		9020.53	0.86219
8981.43	0.5074		9020.93	0.86147
8981.73	0.56033		9021.33	0.86129
8982.04	0.60732		9021.73	0.86144
8982.34	0.64496		9022.13	0.86119
8982.64	0.67145		9022.53	0.86092
8982.95	0.68575		9022.93	0.86106
8983.25	0.68756		9023.33	0.86191
8983.56	0.67917		9023.73	0.86281
8983.86	0.66423		9024.13	0.86353
8984.17	0.64646		9024.53	0.86462
8984.47	0.62931		9024.93	0.86603
8984.78	0.61516		9025.33	0.86744
8985.08	0.60484		9025.73	0.86871
8985.38	0.59864		9026.13	0.8698
8985.69	0.59609		9026.53	0.87114
8985.99	0.59694		9026.93	0.87255
8986.3	0.60068		9027.33	0.87493
8986.6	0.607		9027.73	0.87825
8986.91	0.61549		9028.13	0.88229
8987.21	0.62542		9028.53	0.88644
8987.51	0.63707		9028.93	0.89
8987.82	0.65004		9029.33	0.89326
8988.12	0.66409		9029.73	0.89643
8988.43	0.67971		9030.13	0.89965
8988.73	0.69631		9030.53	0.90294
8989.04	0.71422		9030.93	0.9067
8989.34	0.73321		9031.33	0.91048
8989.65	0.75294		9031.73	0.91433
8989.95	0.7736		9032.13	0.91781
8990.25	0.79486		9032.53	0.92166
8990.56	0.81669		9032.93	0.92537
8990.86	0.83953		9033.33	0.92887
8991.17	0.86223		9033.73	0.93278
8991.47	0.88553		9034.13	0.93737
8991.78	0.90867		9034.53	0.94181
8992.08	0.93194		9034.93	0.94577
8992.39	0.95429		9035.33	0.94956
8992.69	0.97562		9035.73	0.95363
8992.99	0.99582		9036.13	0.95774
8993.3	1.01408		9036.53	0.96169
8993.6	1.02977		9036.93	0.9652
8993.91	1.04319		9037.33	0.96826
8994.21	1.05377		9037.73	0.97126
8994.52	1.06159		9038.13	0.97444
8994.82	1.06679		9038.53	0.9779
8995.12	1.06914		9038.93	0.98132
8995.43	1.06919		9039.33	0.9844
8995.73	1.06709		9039.73	0.98694
8996.04	1.06378		9040.13	0.9892
8996.34	1.05998		9040.53	0.99172
8996.65	1.0546		9040.93	0.99441
8996.95	1.04965		9041.33	0.99732
8997.26	1.04421		9041.73	1.00007
8997.56	1.03954		9042.13	1.00257
8997.86	1.03518		9042.53	1.00454
8998.17	1.03161		9042.93	1.00617
8998.47	1.02921		9043.33	1.00776
8998.78	1.02721		9043.73	1.00953
8999.08	1.02603		9044.13	1.01148
8999.39	1.02552		9044.53	1.01346
8999.69	1.02557		9044.93	1.01516
8999.99	1.02591		9045.33	1.01645
9000.3	1.02677		9045.73	1.01776
9000.6	1.02806		9046.13	1.0192
9000.91	1.02941		9046.53	1.0208
9001.21	1.03082		9046.93	1.02223
9001.52	1.03267		9047.33	1.02336
9001.82	1.03462		9047.73	1.0242
9002.13	1.03621		9048.13	1.02505
9002.43	1.03801		9048.53	1.02617
9002.73	1.0395		9048.93	1.02741
9003.04	1.0409		9049.33	1.02849
9003.34	1.04178		9049.73	1.02944
9003.65	1.04181		9050.13	1.03039
9003.95	1.0419		9050.53	1.03105
9004.26	1.0409		9050.93	1.03132
9004.56	1.03961		9051.33	1.03155
9004.86	1.03833		9051.73	1.03187
9005.17	1.03569		9052.13	1.0323
9005.47	1.03332		9052.53	1.03271
9005.78	1.03061		9052.93	1.03319
9006.08	1.02708		9053.33	1.03333
9006.39	1.02348		9053.73	1.033
9006.69	1.01949		9054.13	1.0328
9007	1.01534		9054.53	1.03294
9007.3	1.01055		9054.93	1.03317
9007.6	1.00606		9055.33	1.03292
9007.91	1.001		9055.73	1.03253
9008.21	0.9961		9056.13	1.0323
9008.52	0.99161		9056.53	1.03214
9008.82	0.98705		9056.93	1.03198
9009.13	0.98253		9057.33	1.03159
9009.43	0.9779		9057.73	1.03119
9009.74	0.97349		9058.13	1.03096
9010.04	0.9689		9058.53	1.03061
9010.34	0.96449		9058.93	1.02991
9010.65	0.95981		9059.33	1.02887
9010.95	0.95534		9059.73	1.02778
9011.26	0.95087		9060.13	1.02701
9011.56	0.94648		9060.53	1.02634
9011.87	0.9422		9060.93	1.02558
9012.17	0.93763		9061.33	1.02462
9012.47	0.93339		9061.73	1.02344
9012.78	0.92963		9062.13	1.02239
9013.08	0.92566		9062.53	1.02134
9013.39	0.9222		9062.93	1.0202
9013.69	0.91843		9063.33	1.01888
9014	0.91482		9063.73	1.01762
9014.3	0.91169		9064.13	1.01645
9014.61	0.90878		9064.53	1.01513
9014.91	0.90619		9064.93	1.01368
9015.21	0.90328		9065.33	1.01207
9015.52	0.90116		9065.73	1.01067
9015.82	0.89926		9066.13	1.00914
9016.13	0.89721		9066.53	1.00742
9016.43	0.89563		9066.93	1.00582
9016.74	0.89446		9067.33	1.00456
9017.04	0.89306		9067.73	1.00346
9017.34	0.89205		9068.13	1.00231
9017.65	0.8914		9068.53	1.00062
9017.95	0.89063		9068.93	0.99903
9018.26	0.89028		9069.33	0.99687
9018.56	0.8898		9069.73	0.99514
9018.87	0.88933		9070.13	0.99339
9019.17	0.88941		9070.53	0.99216
9019.48	0.88916		9070.93	0.991
9019.78	0.88915		9071.33	0.98993
9020.08	0.88953		9071.73	0.98873
9020.39	0.88969		9072.13	0.98699
9020.69	0.8898		9072.53	0.98527
9021	0.89004		9072.93	0.98399
9021.3	0.89062		9073.33	0.98296
9021.61	0.89127		9073.73	0.98141
9021.91	0.89189		9074.13	0.97963
9022.22	0.89209		9074.53	0.9782
9022.52	0.89274		9074.93	0.97713
9022.82	0.89389		9075.33	0.97585
9023.13	0.89473		9075.73	0.97451
9023.43	0.89552		9076.13	0.97309
9023.74	0.89663		9076.53	0.97175
9024.04	0.89776		9076.93	0.97047
9024.35	0.89892		9077.33	0.96967
9024.65	0.90012		9077.73	0.96884
9024.95	0.90118		9078.13	0.96764
9025.26	0.90244		9078.53	0.96627
9025.56	0.90395		9078.93	0.96523
9025.87	0.90497		9079.33	0.96455
9026.17	0.90664		9079.73	0.96384
9026.48	0.90818		9080.13	0.96321
9026.78	0.90974		9080.53	0.96241
9027.09	0.91118		9080.93	0.96151
9027.39	0.91292		9081.33	0.96051
9027.69	0.91457		9081.73	0.95996
9028	0.91622		9082.13	0.9598
9028.3	0.91826		9082.53	0.95965
9028.61	0.9196		9082.93	0.95928
9028.91	0.92153		9083.33	0.95884
9029.22	0.92366		9083.73	0.95857
9029.52	0.925		9084.13	0.95835
9029.82	0.927		9084.53	0.95813
9030.13	0.92889		9084.93	0.95801
9030.43	0.93041		9085.33	0.95798
9030.74	0.93209		9085.73	0.95815
9031.04	0.93389		9086.13	0.95817
9031.35	0.93598		9086.53	0.95805
9031.65	0.93738		9086.93	0.95795
9031.96	0.9393		9087.33	0.95806
9032.26	0.94101		9087.73	0.95835
9032.56	0.94267		9088.13	0.95871
9032.87	0.94444		9088.53	0.95903
9033.17	0.94582		9088.93	0.95942
9033.48	0.94775		9089.33	0.95988
9033.78	0.94909		9089.73	0.96033
9034.09	0.95066		9090.13	0.96085
9034.39	0.95193		9090.53	0.96144
9034.69	0.95369		9090.93	0.96207
9035	0.95472		9091.33	0.96271
9035.3	0.95592		9091.73	0.96335
9035.61	0.95726		9092.13	0.96394
9035.91	0.95854		9092.53	0.96439
9036.22	0.95976		9092.93	0.96468
9036.52	0.96079		9093.33	0.965
9036.83	0.96213		9093.73	0.96555
9037.13	0.96274		9094.13	0.96622
9037.43	0.96391		9094.53	0.96702
9037.74	0.96505		9094.93	0.96783
9038.04	0.96573		9095.33	0.96833
9038.35	0.96648		9095.73	0.96865
9038.65	0.96727		9096.13	0.96908
9038.96	0.9681		9096.53	0.96971
9039.26	0.96879		9096.93	0.97051
9039.57	0.96958		9097.33	0.97143
9039.87	0.9703		9097.73	0.97233
9040.17	0.971		9098.13	0.97307
9040.48	0.97151		9098.53	0.97354
9040.78	0.97227		9098.93	0.97414
9041.09	0.97275		9099.33	0.9747
9041.39	0.9733		9099.73	0.97514
9041.7	0.97378		9100.13	0.97551
9042	0.97453		9100.53	0.97609
9042.3	0.97507		9100.93	0.97703
9042.61	0.97581		9101.33	0.97782
9042.91	0.97641		9101.73	0.97857
9043.22	0.97721		9102.13	0.97887
9043.52	0.97797		9102.53	0.97913
9043.83	0.97841		9102.93	0.9797
9044.13	0.97933		9103.33	0.98059
9044.44	0.98		9103.73	0.98117
9044.74	0.98077		9104.13	0.98117
9045.04	0.98152		9104.53	0.98121
9045.35	0.9823		9104.93	0.98185
9045.65	0.98307		9105.33	0.98276
9045.96	0.9836		9105.73	0.9832
9046.26	0.98441		9106.13	0.9836
9046.57	0.98539		9106.53	0.9842
9046.87	0.98604		9106.93	0.98495
9047.17	0.98696		9107.33	0.98588
9047.48	0.98754		9107.73	0.98653
9047.78	0.9887		9108.13	0.9872
9048.09	0.98927		9108.53	0.98798
9048.39	0.98981		9108.93	0.98837
9048.7	0.99089		9109.33	0.98918
9049	0.99144		9109.73	0.98939
9049.31	0.99224		9110.13	0.98971
9049.61	0.99307		9110.53	0.98997
9049.91	0.99355		9110.93	0.99041
9050.22	0.9946		9111.33	0.99167
9050.52	0.99541		9111.73	0.99245
9050.83	0.99587		9112.13	0.99277
9051.13	0.99638		9112.53	0.9926
9051.44	0.99712		9112.93	0.99253
9051.74	0.99759		9113.33	0.99341
9052.04	0.99833		9113.73	0.99462
9052.35	0.99862		9114.13	0.99589
9052.65	0.99938		9114.53	0.99664
9052.96	1.00013		9114.93	0.99689
9053.26	1.0005		9115.33	0.99697
9053.57	1.00114		9115.73	0.99723
9053.87	1.00159		9116.13	0.99741
9054.18	1.00185		9116.53	0.99802
9054.48	1.00262		9116.93	0.99855
9054.78	1.00306		9117.33	0.99931
9055.09	1.00355		9117.73	0.99969
9055.39	1.00394		9118.13	0.99989
9055.7	1.00435		9118.53	0.99974
9056	1.00477		9118.93	0.99948
9056.31	1.00525		9119.33	0.99906
9056.61	1.00562		9119.73	0.99898
9056.92	1.00596		9120.13	0.99926
9057.22	1.0063		9120.53	1.00008
9057.52	1.00684		9120.93	1.00109
9057.83	1.00724		9121.33	1.00217
9058.13	1.0073		9121.73	1.00287
9058.44	1.00774		9122.13	1.00341
9058.74	1.00793		9122.53	1.0036
9059.05	1.00804		9122.93	1.0039
9059.35	1.00842		9123.33	1.00413
9059.65	1.00847		9123.73	1.00446
9059.96	1.00839		9124.13	1.00465
9060.26	1.00845		9124.53	1.0046
9060.57	1.00885		9124.93	1.00453
9060.87	1.00869		9125.33	1.00466
9061.18	1.00846		9125.73	1.00505
9061.48	1.00882		9126.13	1.00552
9061.79	1.00857		9126.53	1.00597
9062.09	1.00846		9126.93	1.00643
9062.39	1.00823		9127.33	1.00681
9062.7	1.00842		9127.73	1.00704
9063	1.0083		9128.13	1.00724
9063.31	1.0081		9128.53	1.0077
9063.61	1.00809		9128.93	1.00826
9063.92	1.00794		9129.33	1.0086
9064.22	1.0075		9129.73	1.00859
9064.52	1.00741		9130.13	1.00838
9064.83	1.00748		9130.53	1.00843
9065.13	1.00716		9130.93	1.00854
9065.44	1.00686		9131.33	1.00853
9065.74	1.00634		9131.73	1.00842
9066.05	1.00594		9132.13	1.00851
9066.35	1.0055		9132.53	1.0091
9066.66	1.00489		9132.93	1.0099
9066.96	1.00441		9133.33	1.01049
9067.26	1.00414		9133.73	1.01059
9067.57	1.00329		9134.13	1.01042
9067.87	1.00311		9134.53	1.01019
9068.18	1.00254		9134.93	1.01029
9068.48	1.00186		9135.33	1.01065
9068.79	1.00135		9135.73	1.01092
9069.09	1.00068		9136.13	1.01074
9069.39	1.00003		9136.53	1.01036
9069.7	0.99937		9136.93	1.01022
9070	0.99908		9137.33	1.01059
9070.31	0.99852		9137.73	1.01069
9070.61	0.99776		9138.13	1.01051
9070.92	0.99707		9138.53	1.01032
9071.22	0.99673		9138.93	1.01007
9071.53	0.99595		9139.33	1.01008
9071.83	0.99545		9139.73	1.00991
9072.13	0.99482		9140.13	1.01023
9072.44	0.99405		9140.53	1.01051
9072.74	0.99363		9140.93	1.01054
9073.05	0.99322		9141.33	1.01059
9073.35	0.99281		9141.73	1.01061
9073.66	0.99215		9142.13	1.01065
9073.96	0.99141		9142.53	1.01002
9074.27	0.99099		9142.93	1.00894
9074.57	0.99036		9143.33	1.00796
9074.87	0.98981		9143.73	1.00765
9075.18	0.98951		9144.13	1.00762
9075.48	0.9892		9144.53	1.0079
9075.79	0.98858		9144.93	1.00777
9076.09	0.98803		9145.33	1.00774
9076.4	0.98768		9145.73	1.0072
9076.7	0.98719		9146.13	1.00668
9077	0.98648		9146.53	1.00625
9077.31	0.98601		9146.93	1.006
9077.61	0.98539		9147.33	1.00554
9077.92	0.98492		9147.73	1.00495
9078.22	0.9846		9148.13	1.00475
9078.53	0.9847		9148.53	1.00493
9078.83	0.98413		9148.93	1.00462
9079.14	0.98406		9149.33	1.00426
9079.44	0.98358		9149.73	1.00353
9079.74	0.98371		9150.13	1.00322
9080.05	0.98318		9150.53	1.00327
9080.35	0.98306		9150.93	1.00321
9080.66	0.98311		9151.33	1.0029
9080.96	0.98289		9151.73	1.00225
9081.27	0.98282		9152.13	1.00204
9081.57	0.98294		9152.53	1.00193
9081.87	0.98279		9152.93	1.00149
9082.18	0.98251		9153.33	1.00118
9082.48	0.98272		9153.73	1.00097
9082.79	0.98298		9154.13	1.00087
9083.09	0.98241		9154.53	1.00041
9083.4	0.98249		9154.93	0.99988
9083.7	0.98242		9155.33	0.99971
9084.01	0.98228		9155.73	0.99959
9084.31	0.98216		9156.13	0.99961
9084.61	0.98237		9156.53	0.99931
9084.92	0.98226		9156.93	0.99898
9085.22	0.98233		9157.33	0.99859
9085.53	0.98242		9157.73	0.99832
9085.83	0.98226		9158.13	0.99826
9086.14	0.98243		9158.53	0.99849
9086.44	0.98248		9158.93	0.99862
9086.74	0.98249		9159.33	0.99862
9087.05	0.98227		9159.73	0.99837
9087.35	0.98237		9160.13	0.99795
9087.66	0.98237		9160.53	0.99742
9087.96	0.9826		9160.93	0.99692
9088.27	0.98236		9161.33	0.99668
9088.57	0.98239		9161.73	0.99663
9088.88	0.98217		9162.13	0.99651
9089.18	0.98219		9162.53	0.99622
9089.48	0.98213		9162.93	0.99582
9089.79	0.98195		9163.33	0.99567
9090.09	0.98198		9163.73	0.99591
9090.4	0.98232		9164.13	0.9964
9090.7	0.98197		9164.53	0.99668
9091.01	0.98172		9164.93	0.99641
9091.31	0.98196		9165.33	0.99606
9091.62	0.98199		9165.73	0.99596
9091.92	0.9817		9166.13	0.99614
9092.22	0.98148		9166.53	0.99625
9092.53	0.9814		9166.93	0.99604
9092.83	0.98154		9167.33	0.99578
9093.14	0.98146		9167.73	0.9954
9093.44	0.98141		9168.13	0.99494
9093.75	0.98124		9168.53	0.99457
9094.05	0.98109		9168.93	0.99449
9094.35	0.98108		9169.33	0.99469
9094.66	0.98096		9169.73	0.99482
9094.96	0.98106		9170.13	0.99483
9095.27	0.98102		9170.53	0.99488
9095.57	0.98111		9170.93	0.9951
9095.88	0.98112		9171.33	0.99513
9096.18	0.98081		9171.73	0.99488
9096.49	0.981		9172.13	0.99476
9096.79	0.9811		9172.53	0.99488
9097.09	0.98108		9172.93	0.995
9097.4	0.98111		9173.33	0.99491
9097.7	0.9809		9173.73	0.99486
9098.01	0.98086		9174.13	0.99486
9098.31	0.98089		9174.53	0.9947
9098.62	0.9813		9174.93	0.99462
9098.92	0.98141		9175.33	0.99449
9099.22	0.98141		9175.73	0.99443
9099.53	0.98123		9176.13	0.99397
9099.83	0.98123		9176.53	0.99358
9100.14	0.98147		9176.93	0.99343
9100.44	0.98142		9177.33	0.99346
9100.75	0.9817		9177.73	0.99355
9101.05	0.98144		9178.13	0.99373
9101.36	0.98169		9178.53	0.99395
9101.66	0.98165		9178.93	0.99425
9101.96	0.98214		9179.33	0.99458
9102.27	0.98185		9179.73	0.99463
9102.57	0.98221		9180.13	0.99443
9102.88	0.98254		9180.53	0.99397
9103.18	0.98256		9180.93	0.99347
9103.49	0.98245		9181.33	0.99324
9103.79	0.98253		9181.73	0.99331
9104.09	0.98269		9182.13	0.99358
9104.4	0.98312		9182.53	0.99377
9104.7	0.98289		9182.93	0.99379
9105.01	0.98318		9183.33	0.99382
9105.31	0.98325		9183.73	0.99374
9105.62	0.98331		9184.13	0.99371
9105.92	0.9835		9184.53	0.9937
9106.23	0.98382		9184.93	0.99389
9106.53	0.98372		9185.33	0.99397
9106.83	0.98383		9185.73	0.99394
9107.14	0.98399		9186.13	0.99427
9107.44	0.98423		9186.53	0.99443
9107.75	0.9842		9186.93	0.99457
9108.05	0.98418		9187.33	0.9945
9108.36	0.98429		9187.73	0.99425
9108.66	0.9842		9188.13	0.99417
9108.97	0.98437		9188.53	0.9942
9109.27	0.98463		9188.93	0.9942
9109.57	0.9843		9189.33	0.99414
9109.88	0.98458		9189.73	0.99417
9110.18	0.98451		9190.13	0.99453
9110.49	0.98473		9190.53	0.99501
9110.79	0.98477		9190.93	0.99487
9111.1	0.98488		9191.33	0.995
9111.4	0.98483		9191.73	0.99515
9111.7	0.98486		9192.13	0.99526
9112.01	0.98506		9192.53	0.99501
9112.31	0.98494		9192.93	0.99479
9112.62	0.98541		9193.33	0.99506
9112.92	0.98516		9193.73	0.99542
9113.23	0.9853		9194.13	0.99572
9113.53	0.98535		9194.53	0.99575
9113.84	0.98518		9194.93	0.99537
9114.14	0.98526		9195.33	0.99517
9114.44	0.98554		9195.73	0.99555
9114.75	0.98552		9196.13	0.99623
9115.05	0.98554		9196.53	0.99661
9115.36	0.98537		9196.93	0.9964
9115.66	0.98558		9197.33	0.99633
9115.97	0.98569		9197.73	0.99643
9116.27	0.98565		9198.13	0.99677
9116.57	0.98578		9198.53	0.99701
9116.88	0.98583		9198.93	0.99714
9117.18	0.98592		9199.33	0.99731
9117.49	0.98624		9199.73	0.99757
9117.79	0.98604		9200.13	0.99799
9118.1	0.98623		9200.53	0.99823
9118.4	0.98627		9200.93	0.99829
9118.71	0.98661		9201.33	0.99816
9119.01	0.98671		9201.73	0.99802
9119.31	0.98677		9202.13	0.99789
9119.62	0.98677		9202.53	0.99771
9119.92	0.9872		9202.93	0.99768
9120.23	0.9872		9203.33	0.99808
9120.53	0.98757		9203.73	0.99869
9120.84	0.98771		9204.13	0.99902
9121.14	0.9881		9204.53	0.99912
9121.44	0.9879		9204.93	0.99913
9121.75	0.98816		9205.33	0.99922
9122.05	0.98841		9205.73	0.99936
9122.36	0.98832		9206.13	0.99957
9122.66	0.98886		9206.53	0.99983
9122.97	0.98916		9206.93	1.00003
9123.27	0.98944		9207.33	1.00034
9123.58	0.98938		9207.73	1.00077
9123.88	0.98972		9208.13	1.00098
9124.18	0.99012		9208.53	1.00083
9124.49	0.99059		9208.93	1.00057
9124.79	0.99075		9209.33	1.00058
9125.1	0.99084		9209.73	1.00091
9125.4	0.99114		9210.13	1.00121
9125.71	0.99144		9210.53	1.00126
9126.01	0.99193		9210.93	1.00102
9126.32	0.9919		9211.33	1.00091
9126.62	0.99238		9211.73	1.00086
9126.92	0.99272		9212.13	1.00088
9127.23	0.99291		9212.53	1.00086
9127.53	0.99325		9212.93	1.00084
9127.84	0.99364		9213.33	1.00096
9128.14	0.99408		9213.73	1.0013
9128.45	0.99431		9214.13	1.00173
9128.75	0.99454		9214.53	1.00215
9129.05	0.99479		9214.93	1.00254
9129.36	0.99503		9215.33	1.00279
9129.66	0.99516		9215.73	1.00289
9129.97	0.9957		9216.13	1.00267
9130.27	0.99608		9216.53	1.00244
9130.58	0.99638		9216.93	1.00233
9130.88	0.99638		9217.33	1.00216
9131.19	0.99677		9217.73	1.00209
9131.49	0.99711		9218.13	1.0018
9131.79	0.99752		9218.53	1.0019
9132.1	0.99791		9218.93	1.00246
9132.4	0.99811		9219.33	1.00317
9132.71	0.99848		9219.73	1.00358
9133.01	0.99865		9220.13	1.00333
9133.32	0.99855		9220.53	1.00312
9133.62	0.99899		9220.93	1.00313
9133.92	0.99933		9221.33	1.00314
9134.23	0.99941		9221.73	1.0031
9134.53	0.99996		9222.13	1.00272
9134.84	0.99993		9222.53	1.00281
9135.14	1.00037		9222.93	1.00298
9135.45	1.00046		9223.33	1.00318
9135.75	1.00064		9223.73	1.00317
9136.06	1.00072		9224.13	1.00322
9136.36	1.00126		9224.53	1.00352
9136.66	1.00137		9224.93	1.00379
9136.97	1.00166		9225.33	1.00392
9137.27	1.00168		9225.73	1.00399
9137.58	1.0019		9226.13	1.00377
9137.88	1.00236		9226.53	1.00346
9138.19	1.0026		9226.93	1.00324
9138.49	1.00245		9227.33	1.00351
9138.79	1.00281		9227.73	1.0038
9139.1	1.00294		9228.13	1.004
9139.4	1.00323		9228.53	1.004
9139.71	1.00323		9228.93	1.00396
9140.01	1.00338		9229.33	1.00409
9140.32	1.00371		9229.73	1.00432
9140.62	1.00383		9230.13	1.00459
9140.93	1.00398		9230.53	1.00451
9141.23	1.0039		9230.93	1.00402
9141.53	1.00383		9231.33	1.00347
9141.84	1.00409		9231.73	1.0033
9142.14	1.00425		9232.13	1.00347
9142.45	1.00435		9232.53	1.0039
9142.75	1.00412		9232.93	1.00406
9143.06	1.00456		9233.33	1.00394
9143.36	1.00481		9233.73	1.00359
9143.67	1.00442		9234.13	1.00355
9143.97	1.00463		9234.53	1.00376
9144.27	1.00476		9234.93	1.00369
9144.58	1.00468		9235.33	1.0034
9144.88	1.00508		9235.73	1.00322
9145.19	1.00497		9236.13	1.00328
9145.49	1.00481		9236.53	1.00325
9145.8	1.00474		9236.93	1.003
9146.1	1.00476		9237.33	1.00284
9146.4	1.00502		9237.73	1.00281
9146.71	1.00505		9238.13	1.00291
9147.01	1.00476		9238.53	1.00302
9147.32	1.00502		9238.93	1.00301
9147.62	1.00516		9239.33	1.0029
9147.93	1.00494		9239.73	1.00262
9148.23	1.0048		9240.13	1.00216
9148.54	1.00517		9240.53	1.00202
9148.84	1.0051		9240.93	1.00241
9149.14	1.00508		9241.33	1.00299
9149.45	1.00521		9241.73	1.00313
9149.75	1.00496		9242.13	1.00263
9150.06	1.00493		9242.53	1.00202
9150.36	1.00517		9242.93	1.00152
9150.67	1.00504		9243.33	1.00132
9150.97	1.00492		9243.73	1.00163
9151.27	1.00491		9244.13	1.00212
9151.58	1.00477		9244.53	1.00231
9151.88	1.00508		9244.93	1.002
9152.19	1.00523		9245.33	1.00132
9152.49	1.00482		9245.73	1.00075
9152.8	1.00512		9246.13	1.00056
9153.1	1.00483		9246.53	1.00076
9153.41	1.00466		9246.93	1.00093
9153.71	1.00491		9247.33	1.00095
9154.01	1.00457		9247.73	1.00072
9154.32	1.00436		9248.13	1.0006
9154.62	1.00434		9248.53	1.00032
9154.93	1.00401		9248.93	0.99994
9155.23	1.00374		9249.33	0.99956
9155.54	1.00356		9249.73	0.99941
9155.84	1.00349		9250.13	0.99932
9156.14	1.00308		9250.53	0.99923
9156.45	1.00299		9250.93	0.99902
9156.75	1.00313		9251.33	0.99869
9157.06	1.00332		9251.73	0.99866
9157.36	1.00341		9252.13	0.99885
9157.67	1.00392		9252.53	0.99943
9157.97	1.00402		9252.93	0.99972
9158.28	1.00441		9253.33	0.99971
9158.58	1.00447		9253.73	0.99972
9158.88	1.00442		9254.13	0.99983
9159.19	1.00495		9254.53	1.00007
9159.49	1.00446		9254.93	1.00031
9159.8	1.00425		9255.33	1.0004
9160.1	1.00417		9255.73	1.00066
9160.41	1.00418		9256.13	1.00079
9160.71	1.00408		9256.53	1.00086
9161.02	1.0043		9256.93	1.00042
9161.32	1.0041		9257.33	1.0003
9161.62	1.00402		9257.73	1.00045
9161.93	1.00415		9258.13	1.00046
9162.23	1.00432		9258.53	0.99996
9162.54	1.00434		9258.93	0.99957
9162.84	1.00393		9259.33	0.99952
9163.15	1.00405		9259.73	0.99992
9163.45	1.00405		9260.13	1.00018
9163.75	1.00366		9260.53	1.0005
9164.06	1.00361		9260.93	1.00056
9164.36	1.00336		9261.33	1.00022
9164.67	1.00297		9261.73	0.99989
9164.97	1.00269		9262.13	0.99952
9165.28	1.00253		9262.53	0.99932
9165.58	1.0022		9262.93	0.99948
9165.89	1.00194		9263.33	0.99993
9166.19	1.0019		9263.73	1.00032
9166.49	1.0022		9264.13	1.00032
9166.8	1.00271		9264.53	1.00005
9167.1	1.00255		9264.93	0.99962
9167.41	1.0029		9265.33	0.99919
9167.71	1.00287		9265.73	0.99894
9168.02	1.00319		9266.13	0.99936
9168.32	1.00333		9266.53	0.99971
9168.62	1.00347		9266.93	0.99995
9168.93	1.00314		9267.33	0.99981
9169.23	1.0036		9267.73	0.99956
9169.54	1.00317		9268.13	0.99932
9169.84	1.00314		9268.53	0.99908
9170.15	1.00314		9268.93	0.99902
9170.45	1.00281		9269.33	0.99926
9170.76	1.00263		9269.73	0.9993
9171.06	1.00269		9270.13	0.9994
9171.36	1.00248		9270.53	0.99916
9171.67	1.00288		9270.93	0.99894
9171.97	1.00262		9271.33	0.99904
9172.28	1.00248		9271.73	0.99954
9172.58	1.0024		9272.13	1.00016
9172.89	1.00228		9272.53	1.00033
9173.19	1.002		9272.93	0.99998
9173.49	1.00204		9273.33	0.99961
9173.8	1.00208		9273.73	0.99942
9174.1	1.00194		9274.13	0.9994
9174.41	1.00177		9274.53	0.99936
9174.71	1.00183		9274.93	0.99936
9175.02	1.00188		9275.33	0.99952
9175.32	1.00161		9275.73	0.99966
9175.63	1.00168		9276.13	0.99983
9175.93	1.00165		9276.53	0.99999
9176.23	1.00154		9276.93	1.00019
9176.54	1.0015		9277.33	1.00022
9176.84	1.00119		9277.73	1.00004
9177.15	1.00151		9278.13	0.99978
9177.45	1.00139		9278.53	0.99964
9177.76	1.0012		9278.93	0.99966
9178.06	1.00107		9279.33	0.99987
9178.37	1.00121		9279.73	0.99997
9178.67	1.00089		9280.13	0.9999
9178.97	1.00089		9280.53	0.99985
9179.28	1.0008		9280.93	0.99985
9179.58	1.00062		9281.33	0.9998
9179.89	1.00067		9281.73	0.99936
9180.19	1.00056		9282.13	0.99899
9180.5	1.00028		9282.53	0.99899
9180.8	1.00042		9282.93	0.99928
9181.1	1.00037		9283.33	0.99938
9181.41	1.00037		9283.73	0.99938
9181.71	0.99999		9284.13	0.99928
9182.02	1.00006		9284.53	0.99936
9182.32	0.99999		9284.93	0.99951
9182.63	0.99979		9285.33	0.9998
9182.93	0.99945		9285.73	1.00003
9183.24	0.99958		9286.13	0.99993
9183.54	0.99971		9286.53	0.99974
9183.84	0.99918		9286.93	0.99952
9184.15	0.99956		9287.33	0.99967
9184.45	0.99937		9287.73	0.99959
9184.76	0.99906		9288.13	0.99944
9185.06	0.99889		9288.53	0.99914
9185.37	0.99902		9288.93	0.99913
9185.67	0.99887		9289.33	0.99912
9185.97	0.99887		9289.73	0.99878
9186.28	0.99874		9290.13	0.99867
9186.58	0.9985		9290.53	0.99898
9186.89	0.99857		9290.93	0.99952
9187.19	0.99832		9291.33	0.99965
9187.5	0.99834		9291.73	0.99956
9187.8	0.99838		9292.13	0.99936
9188.11	0.99844		9292.53	0.99913
9188.41	0.99822		9292.93	0.99887
9188.71	0.99803		9293.33	0.99865
9189.02	0.99784		9293.73	0.99874
9189.32	0.99767		9294.13	0.99892
9189.63	0.99763		9294.53	0.99928
9189.93	0.9978		9294.93	0.99922
9190.24	0.99777		9295.33	0.99909
9190.54	0.99756		9295.73	0.99891
9190.84	0.99748		9296.13	0.99898
9191.15	0.99745		9296.53	0.99918
9191.45	0.99768		9296.93	0.99921
9191.76	0.99731		9297.33	0.99892
9192.06	0.99745		9297.73	0.99838
9192.37	0.99717		9298.13	0.99815
9192.67	0.99734		9298.53	0.99855
9192.98	0.99736		9298.93	0.99889
9193.28	0.99725		9299.33	0.99907
9193.58	0.99705		9299.73	0.99925
9193.89	0.99737		9300.13	0.99936
9194.19	0.9972		9300.53	0.99957
9194.5	0.99742		9300.93	0.99939
9194.8	0.99699		9301.33	0.99965
9195.11	0.99692		9301.73	0.99962
9195.41	0.99709		9302.13	0.99957
9195.72	0.99702		9302.53	0.99955
9196.02	0.99703		9302.93	0.99944
9196.32	0.99687		9303.33	0.99953
9196.63	0.99709		9303.73	0.99927
9196.93	0.99677		9304.13	0.99923
9197.24	0.99671		9304.53	0.99922
9197.54	0.99674		9304.93	0.99931
9197.85	0.99683		9305.33	0.99933
9198.15	0.99672		9305.73	0.99923
9198.45	0.9968		9306.13	0.9989
9198.76	0.99693		9306.53	0.99881
9199.06	0.99662		9306.93	0.99851
9199.37	0.99695		9307.33	0.99824
9199.67	0.99675		9307.73	0.99772
9199.98	0.99654		9308.13	0.99761
9200.28	0.99643		9308.53	0.99783
9200.59	0.99668		9308.93	0.9982
9200.89	0.99651		9309.33	0.99848
9201.19	0.99655		9309.73	0.99877
9201.5	0.99675		9310.13	0.99912
9201.8	0.99671		9310.53	0.99926
9202.11	0.9968		9310.93	0.99909
9202.41	0.99673		9311.33	0.999
9202.72	0.99649		9311.73	0.9992
9203.02	0.99672		9312.13	0.99934
9203.32	0.9968		9312.53	0.99925
9203.63	0.99655		9312.93	0.99895
9203.93	0.99669		9313.33	0.99893
9204.24	0.99653		9313.73	0.99899
9204.54	0.99655		9314.13	0.99903
9204.85	0.99663		9314.53	0.99892
9205.15	0.99668		9314.93	0.99873
9205.46	0.99673		9315.33	0.99866
9205.76	0.99643		9315.73	0.99885
9206.06	0.99671		9316.13	0.99912
9206.37	0.99669		9316.53	0.99917
9206.67	0.99658		9316.93	0.99913
9206.98	0.99665		9317.33	0.99927
9207.28	0.99679		9317.73	0.99956
9207.59	0.99685		9318.13	0.99976
9207.89	0.9968		9318.53	0.99962
9208.19	0.99653		9318.93	0.99903
9208.5	0.9967		9319.33	0.99825
9208.8	0.99667		9319.73	0.99746
9209.11	0.99669		9320.13	0.99682
9209.41	0.99686		9320.53	0.99641
9209.72	0.99675		9320.93	0.99634
9210.02	0.99704		9321.33	0.99674
9210.33	0.99665		9321.73	0.99749
9210.63	0.99683		9322.13	0.99807
9210.93	0.99701		9322.53	0.99851
9211.24	0.99692		9322.93	0.99859
9211.54	0.99686		9323.33	0.9988
9211.85	0.9973		9323.73	0.99909
9212.15	0.99707		9324.13	0.99933
9212.46	0.99699		9324.53	0.99928
9212.76	0.99708		9324.93	0.99902
9213.07	0.99728		9325.33	0.99914
9213.37	0.99726		9325.73	0.99952
9213.67	0.99717		9326.13	0.99996
9213.98	0.99723		9326.53	1.00008
9214.28	0.99702		9326.93	0.99996
9214.59	0.99704		9327.33	0.99978
9214.89	0.99741		9327.73	0.99956
9215.2	0.99705		9328.13	0.99917
9215.5	0.99717		9328.53	0.99875
9215.8	0.99721		9328.93	0.99824
9216.11	0.99761		9329.33	0.99787
9216.41	0.99758		9329.73	0.99764
9216.72	0.99736		9330.13	0.99785
9217.02	0.99729		9330.53	0.9981
9217.33	0.99764		9330.93	0.99868
9217.63	0.99743		9331.33	0.99883
9217.94	0.99781		9331.73	0.99874
9218.24	0.99761		9332.13	0.99868
9218.54	0.99777		9332.53	0.99874
9218.85	0.99772		9332.93	0.99928
9219.15	0.99778		9333.33	0.99959
9219.46	0.99793		9333.73	0.99991
9219.76	0.99803		9334.13	1.00015
9220.07	0.99806		9334.53	0.99991
9220.37	0.99812		9334.93	0.99948
9220.67	0.99803		9335.33	0.99894
9220.98	0.99819		9335.73	0.99875
9221.28	0.99816		9336.13	0.99872
9221.59	0.99798		9336.53	0.99888
9221.89	0.99818		9336.93	0.9991
9222.2	0.99847		9337.33	0.99952
9222.5	0.99819		9337.73	0.99943
9222.81	0.9984		9338.13	0.99914
9223.11	0.99824		9338.53	0.99881
9223.41	0.99836		9338.93	0.99859
9223.72	0.99856		9339.33	0.99854
9224.02	0.99841		9339.73	0.99832
9224.33	0.99859		9340.13	0.99865
9224.63	0.99873		9340.53	0.99896
9224.94	0.99879		9340.93	0.99953
9225.24	0.99863		9341.33	0.99969
9225.55	0.99873		9341.73	0.99946
9225.85	0.99881		9342.13	0.99903
9226.15	0.99886		9342.53	0.99868
9226.46	0.99891		9342.93	0.99849
9226.76	0.99898		9343.33	0.99858
9227.07	0.99907		9343.73	0.99907
9227.37	0.99907		9344.13	0.9997
9227.68	0.99902		9344.53	0.99989
9227.98	0.99933		9344.93	0.99954
9228.28	0.99952		9345.33	0.99911
9228.59	0.99961		9345.73	0.99889
9228.89	0.99977		9346.13	0.99894
9229.2	0.99943		9346.53	0.99917
9229.5	0.99954		9346.93	0.99946
9229.81	0.99921		9347.33	0.99974
9230.11	0.99947		9347.73	0.99992
9230.42	0.99953		9348.13	1.00006
9230.72	0.99948		9348.53	1.00009
9231.02	0.99933		9348.93	1
9231.33	0.99959		9349.33	0.9998
9231.63	0.99947		9349.73	0.99959
9231.94	0.99986		9350.13	0.99953
9232.24	0.99953		9350.53	0.99939
9232.55	0.9996		9350.93	0.99911
9232.85	0.99976		9351.33	0.99894
9233.15	1.00003		9351.73	0.99896
9233.46	0.99948		9352.13	0.99904
9233.76	0.9997		9352.53	0.99885
9234.07	0.99984		9352.93	0.99867
9234.37	1		9353.33	0.99877
9234.68	0.99992		9353.73	0.99899
9234.98	1.00015		9354.13	0.99897
9235.29	0.99967		9354.53	0.99871
9235.59	1.00003		9354.93	0.99857
9235.89	0.99994		9355.33	0.99863
9236.2	0.99994		9355.73	0.99889
9236.5	0.99993		9356.13	0.99918
9236.81	0.99998		9356.53	0.99927
9237.11	0.99995		9356.93	0.99913
9237.42	0.99967		9357.33	0.99897
9237.72	1.00024		9357.73	0.99914
9238.02	0.99993		9358.13	0.99957
9238.33	0.99991		9358.53	0.99987
9238.63	0.99991		9358.93	0.9999
9238.94	0.99973		9359.33	0.99957
9239.24	0.99996		9359.73	0.99922
9239.55	1.00005		9360.13	0.99907
9239.85	1.00015		9360.53	0.99914
9240.16	1.00004		9360.93	0.99929
9240.46	1		9361.33	0.99955
9240.76	1.00004		9361.73	0.99973
9241.07	0.99971		9362.13	0.99965
9241.37	1.00003		9362.53	0.99896
9241.68	0.99991		9362.93	0.9985
9241.98	0.99996		9363.33	0.99871
9242.29	1.00008		9363.73	0.99899
9242.59	0.99993		9364.13	0.99908
9242.9	1.00005		9364.53	0.99881
9243.2	0.99996		9364.93	0.99882
9243.5	1.00014		9365.33	0.99927
9243.81	0.99999		9365.73	0.99966
9244.11	1.00013		9366.13	1.00004
9244.42	1.00004		9366.53	0.99995
9244.72	0.99951		9366.93	0.99999
9245.03	0.99991		9379.33	0.99937
9245.33	0.99977		9379.73	0.99936
9245.63	0.99968		9380.13	0.99936
9245.94	0.99946		9380.53	0.99936
9246.24	0.99986		9382.93	0.99934
9246.55	0.99991		9383.33	0.99933
9246.85	0.99961		9383.73	0.99933
9247.16	0.99986		9384.13	0.99933
9247.46	1.0001		9384.53	0.99932
9247.77	0.99993		9384.93	0.99932
9248.07	0.99983		9385.33	0.99932
9248.37	0.99999		9385.73	0.99933
9248.68	1.00001		9386.13	0.99943
9248.98	0.9998		9386.53	0.99963
9249.29	0.99998		9386.93	0.99984
9249.59	0.99988		9387.33	0.99987
9249.9	1.00001		9387.73	0.99973
9250.2	1.00004		9388.13	0.99929
9250.5	0.99986		9388.53	0.99885
9250.81	0.99991		9388.93	0.99863
9251.11	0.99983		9389.33	0.99874
9251.42	0.99993		9389.73	0.99894
9251.72	0.99984		9390.13	0.99903
9252.03	1.00004		9390.53	0.99895
9252.33	1.00008		9390.93	0.99891
9252.64	0.99992		9391.33	0.99904
9252.94	1.00013		9391.73	0.99923
9253.24	1		9392.13	0.99926
9253.55	1.00008		9392.53	0.99929
9253.85	1.00015		9392.93	0.99945
9254.16	1.00017		9393.33	0.99959
9254.46	1		9393.73	0.99961
9254.77	0.99994		9394.13	0.99946
9255.07	1.00026		9394.53	0.99943
9255.37	1.00007		9394.93	0.99933
9255.68	0.99996		9395.33	0.99917
9255.98	1.00013		9395.73	0.99918
9256.29	1.00016		9396.13	0.99925
9256.59	1.00001		9396.53	0.99939
9256.9	1.00008		9396.93	0.99942
9257.2	1.00018		9397.33	0.99953
9257.51	1.00025		9397.73	0.99968
9257.81	1.00019		9398.13	0.99968
9258.11	1.00028		9398.53	0.99969
9258.42	1.00002		9398.93	0.99974
9258.72	1.00043		9399.33	0.99948
9259.03	1.00043		9399.73	0.9991
9259.33	1.0005		9400.13	0.99879
9259.64	1.00025		9400.53	0.99896
9259.94	1.00035		9400.93	0.99934
9260.25	1.00043		9401.33	0.99937
9260.55	1.00058		9401.73	0.99921
9260.85	1.00073		9402.13	0.99875
9261.16	1.00062		9402.53	0.99842
9261.46	1.00051		9402.93	0.99862
9261.77	1.0005		9403.33	0.99906
9262.07	1.0008		9403.73	0.99955
9262.38	1.00051		9404.13	0.99946
9262.68	1.00076		9404.53	0.99915
9262.98	1.0006		9404.93	0.99919
9263.29	1.0006		9405.33	0.99928
9263.59	1.00061		9405.73	0.99938
9263.9	1.00072		9406.13	0.99929
9264.2	1.00069		9406.53	0.99947
9264.51	1.00102		9406.93	0.9998
9264.81	1.00099		9407.33	0.99997
9265.12	1.00096		9407.73	0.99995
9265.42	1.00086		9408.13	0.99991
9265.72	1.00109		9408.53	0.99962
9266.03	1.00093		9408.93	0.9997
9266.33	1.00091		9409.33	0.99983
9266.64	1.00091		9409.73	1.00036
9266.94	1.00101		9410.13	1.00047
9267.25	1.00107		9410.53	1.00033
9267.55	1.00114		9410.93	1.00001
9267.85	1.00114		9411.33	0.99971
9268.16	1.00114		9411.73	0.99962
9268.46	1.00127		9412.13	0.99983
9268.77	1.00128		9412.53	0.99985
9269.07	1.00115		9412.93	0.99993
9269.38	1.00145		9413.33	1.00024
9269.68	1.0014		9413.73	1.00053
9269.99	1.00126		9414.13	1.00035
9270.29	1.00126		9414.53	0.9997
9270.59	1.00156		9414.93	0.99961
9270.9	1.00147		9415.33	0.99981
9271.2	1.0017		9415.73	1.00009
9271.51	1.00145		9416.13	1.00004
9271.81	1.00133		9416.53	0.99997
9272.12	1.00158		9416.93	1.00002
9272.42	1.00158		9417.33	0.99975
9272.72	1.00149		9417.73	0.99959
9273.03	1.00164		9418.13	0.99949
9273.33	1.00169		9418.53	0.99963
9273.64	1.00168		9418.93	0.99969
9273.94	1.00171		9419.33	0.99961
9274.25	1.00149		9419.73	0.99956
9274.55	1.00175		9420.13	0.99971
9274.86	1.0017		9420.53	0.99988
9275.16	1.00155		9420.93	0.9998
9275.46	1.00144		9421.33	0.99938
9275.77	1.00148		9421.73	0.99921
9276.07	1.00164		9422.13	0.99954
9276.38	1.00163		9422.53	1.00002
9276.68	1.00153		9422.93	1.00007
9276.99	1.00157		9423.33	0.99979
9277.29	1.00179		9423.73	0.99963
9277.59	1.00162		9424.13	0.99955
9277.9	1.00176		9424.53	0.99972
9278.2	1.00158		9424.93	0.99982
9278.51	1.0016		9425.33	1.00006
9278.81	1.00187		9425.73	1.00016
9279.12	1.00183		9426.13	1.00006
9279.42	1.00188		9426.53	0.99988
9279.73	1.00184		9426.93	0.99969
9280.03	1.00184		9427.33	0.99958
9280.33	1.00172		9427.73	0.99953
9280.64	1.00167		9428.13	0.99956
9280.94	1.00173		9428.53	0.99968
9281.25	1.00156		9428.93	0.99982
9281.55	1.00145		9429.33	0.99996
9281.86	1.00176		9429.73	1.00006
9282.16	1.0016		9430.13	0.99995
9282.47	1.00174		9430.53	0.99978
9282.77	1.00165		9430.93	0.99985
9283.07	1.00161		9431.33	1.00027
9283.38	1.00149		9431.73	1.00061
9283.68	1.00192		9432.13	1.00041
9283.99	1.00152		9432.53	1.00003
9284.29	1.00132		9432.93	0.99979
9284.6	1.00147		9433.33	0.99966
9284.9	1.00153		9433.73	0.99958
9285.2	1.00127		9434.13	0.99961
9285.51	1.00138		9434.53	0.99979
9285.81	1.00148		9434.93	0.99982
9286.12	1.00166		9435.33	0.99995
9286.42	1.00153		9435.73	1.00014
9286.73	1.00132		9436.13	1.00031
9287.03	1.00128		9436.53	1.00022
9287.34	1.00153		9436.93	1.00013
9287.64	1.00136		9437.33	1.00012
9287.94	1.0013		9437.73	1.00023
9288.25	1.00142		9438.13	1.00032
9288.55	1.00098		9438.53	1.00043
9288.86	1.001		9438.93	1.00022
9289.16	1.0012		9439.33	1.00008
9289.47	1.00107		9439.73	1.00002
9289.77	1.0012		9440.13	1.00014
9290.07	1.00116		9440.53	1.00008
9290.38	1.00116		9440.93	1.00029
9290.68	1.00093		9441.33	1.00049
9290.99	1.00089		9441.73	1.00077
9291.29	1.00104		9442.13	1.00059
9291.6	1.00083		9442.53	1.00047
9291.9	1.00086		9442.93	1.00043
9292.21	1.00045		9443.33	1.00076
9292.51	1.00058		9443.73	1.00082
9292.81	1.00057		9444.13	1.00079
9293.12	1.00073		9444.53	1.00058
9293.42	1.00077		9444.93	1.00016
9293.73	1.00098		9445.33	0.99958
9294.03	1.00082		9445.73	0.99922
9294.34	1.00111		9446.13	0.99925
9294.64	1.00118		9446.53	0.99932
9294.94	1.00109		9446.93	0.99932
9295.25	1.00102		9447.33	0.99929
9295.55	1.00101		9447.73	0.9995
9295.86	1.0013		9448.13	0.99979
9296.16	1.00075		9448.53	0.99963
9296.47	1.0008		9448.93	0.99952
9296.77	1.00053		9449.33	0.99941
9297.08	1.00025		9449.73	0.99975
9297.38	1.00012		9450.13	1.00019
9297.68	1.00013		9450.53	1.00032
9297.99	0.99983		9450.93	1.0004
9298.29	0.99986		9451.33	0.99997
9298.6	1.00029		9451.73	0.99947
9298.9	1.00035		9452.13	0.99946
9299.21	1.00045		9452.53	0.99974
9299.51	1.00059		9452.93	1
9299.82	1.00089		9453.33	1.00023
9300.12	1.00089		9453.73	1.0003
9300.42	1.00102		9454.13	1.00014
9300.73	1.00099		9454.53	0.99954
9301.03	1.00078		9454.93	0.99936
9301.34	1.00071		9455.33	0.99968
9301.64	1.00093		9455.73	1.00019
9301.95	1.00061		9456.13	1.0002
9302.25	1.00053		9456.53	0.99966
9302.55	1.00037		9456.93	0.99943
9302.86	1.0004		9457.33	0.99969
9303.16	1.0003		9457.73	1.0002
9303.47	1.00021		9458.13	1.00021
9303.77	0.99977		9458.53	0.9998
9304.08	0.99992		9458.93	0.99934
9304.38	1.00006		9459.33	0.99911
9304.69	0.99992		9459.73	0.99913
9304.99	1.00021		9460.13	0.9993
9305.29	1.00023		9460.53	0.99935
9305.6	1.00006		9460.93	0.99946
9305.9	1.00015		9461.33	0.99952
9306.21	1.00019		9461.73	0.99955
9306.51	0.99995		9462.13	0.99953
9306.82	1.00029		9462.53	0.99984
9307.12	1.00019		9462.93	1.00009
9307.42	1.00025		9463.33	1.00009
9307.73	1.0001		9463.73	0.99966
9308.03	1.00013		9464.13	0.99931
9308.34	1.00003		9464.53	0.99935
9308.64	1.00008		9464.93	0.99948
9308.95	1.00007		9465.33	0.99966
9309.25	0.99997		9465.73	0.99996
9309.56	1.00016		9466.13	1.00034
9309.86	0.99997		9466.53	1.00063
9310.16	0.99991		9466.93	1.00052
9310.47	1.00003		9467.33	1.00022
9310.77	0.99983		9467.73	0.99986
9311.08	0.99969		9468.13	0.99935
9311.38	0.99968		9468.53	0.99897
9311.69	0.99982		9468.93	0.9991
9311.99	0.99965		9469.33	0.99957
9312.3	0.99984		9469.73	0.99974
9312.6	0.99961		9470.13	0.9996
9312.9	0.9998		9470.53	0.99958
9313.21	0.9997		9470.93	0.99976
9313.51	0.99947		9471.33	0.99986
9313.82	0.99976		9471.73	0.99968
9314.12	0.99941		9472.13	0.99941
9314.43	0.99944		9472.53	0.99938
9314.73	0.9996		9472.93	0.99948
9315.03	0.99959		9473.33	0.99983
9315.34	0.99954		9473.73	1.00008
9315.64	0.99944		9474.13	1.00004
9315.95	0.99942		9474.53	0.99998
9316.25	0.99932		9474.93	0.99969
9316.56	0.99922		9475.33	0.99952
9316.86	0.99912		9475.73	0.99934
9317.17	0.99935		9476.13	0.99923
9317.47	0.99921		9476.53	0.99897
9317.77	0.99933		9476.93	0.99853
9318.08	0.99938		9477.33	0.99841
9318.38	0.99921		9477.73	0.99863
9318.69	0.99914		9478.13	0.9992
9318.99	0.99891		9478.53	0.9995
9319.3	0.99898		9478.93	0.99965
9319.6	0.99906		9479.33	0.99978
9319.9	0.99921		9479.73	0.99984
9320.21	0.99881		9480.13	0.99975
9320.51	0.99872		9480.53	0.99973
9320.82	0.99889		9480.93	0.99973
9321.12	0.99883		9481.33	0.99987
9321.43	0.99877		9481.73	0.99993
9321.73	0.99887		9482.13	0.99997
9322.04	0.99878		9482.53	0.9999
9322.34	0.99877		9482.93	0.99951
9322.64	0.99891		9483.33	0.99921
9322.95	0.99887		9483.73	0.99934
9323.25	0.99875		9484.13	0.99959
9323.56	0.99873		9484.53	0.99994
9323.86	0.99873		9484.93	0.99978
9324.17	0.99858		9485.33	0.99955
9324.47	0.99842		9485.73	0.99914
9324.77	0.99869		9486.13	0.99914
9325.08	0.99839		9486.53	0.99937
9325.38	0.99853		9486.93	0.99966
9325.69	0.99858		9487.33	1.00004
9325.99	0.99834		9487.73	0.99995
9326.3	0.99822		9488.13	0.99984
9326.6	0.99831		9488.53	0.9994
9326.91	0.99846		9488.93	0.99926
9327.21	0.9984		9489.33	0.99896
9327.51	0.9982		9489.73	0.99905
9327.82	0.99848		9490.13	0.99923
9328.12	0.99825		9490.53	0.99964
9328.43	0.99833		9490.93	0.9996
9328.73	0.99824		9491.33	0.99971
9329.04	0.99827		9491.73	0.99984
9329.34	0.99817		9492.13	1.00004
9329.65	0.99825		9492.53	1.0001
9329.95	0.99828		9492.93	1.00021
9330.25	0.99818		9493.33	1.00029
9330.56	0.99805		9493.73	1.0001
9330.86	0.99815		9494.13	0.9998
9331.17	0.99801		9494.53	0.9998
9331.47	0.99789		9494.93	1.00005
9331.78	0.99789		9495.33	1.00047
9332.08	0.99787		9495.73	1.00045
9332.38	0.99804		9496.13	1.00014
9332.69	0.99781		9496.53	0.99959
9332.99	0.99799		9496.93	0.99947
9333.3	0.99796		9497.33	0.99984
9333.6	0.998		9497.73	1.00016
9333.91	0.99793		9498.13	0.9997
9334.21	0.99784		9498.53	0.99907
9334.52	0.9979		9498.93	0.99874
9334.82	0.99809		9499.33	0.99887
9335.12	0.99785		9499.73	0.99892
9335.43	0.99817		9500.13	0.99889
9335.73	0.99789		9500.53	0.99904
9336.04	0.99798		9500.93	0.99927
9336.34	0.99782		9501.33	0.99936
9336.65	0.99781		9501.73	0.9994
9336.95	0.99781		9502.13	0.99941
9337.25	0.99764		9502.53	0.99931
9337.56	0.99801		9502.93	0.99923
9337.86	0.99788		9503.33	0.99934
9338.17	0.9977		9503.73	0.99968
9338.47	0.99795		9504.13	0.99981
9338.78	0.99772		9504.53	0.99947
9339.08	0.99787		9504.93	0.99916
9339.39	0.99772		9505.33	0.99925
9339.69	0.99802		9505.73	0.99957
9339.99	0.99795		9506.13	0.99977
9340.3	0.99793		9506.53	0.9998
9340.6	0.9977		9506.93	0.99962
9340.91	0.99758		9507.33	0.99932
9341.21	0.99766		9507.73	0.99911
9341.52	0.99765		9508.13	0.99913
9341.82	0.99778		9508.53	0.99936
9342.12	0.99774		9508.93	0.99932
9342.43	0.99757		9509.33	0.99935
9342.73	0.99751		9509.73	0.99961
9343.04	0.99776		9510.13	0.99999
9343.34	0.99762		9510.53	1.00005
9343.65	0.99767		9510.93	0.99969
9343.95	0.9975		9511.33	0.99925
9344.26	0.99783		9511.73	0.99903
9344.56	0.99767		9512.13	0.99902
9344.86	0.99766		9512.53	0.99932
9345.17	0.99748		9512.93	0.99981
9345.47	0.99766		9513.33	1.00027
9345.78	0.99766		9513.73	1.00053
9346.08	0.99796		9514.13	1.00026
9346.39	0.99746		9514.53	1.00025
9346.69	0.99761		9514.93	1.00022
9347	0.99769		9515.33	1.0004
9347.3	0.99757		9515.73	1.00048
9347.6	0.99779		9516.13	1.00054
9347.91	0.99786		9516.53	1.00057
9348.21	0.99748		9516.93	1.00015
9348.52	0.9976		9517.33	0.99993
9348.82	0.99773		9517.73	0.99986
9349.13	0.99791		9518.13	1.00026
9349.43	0.99772		9518.53	1.00008
9349.73	0.99767		9518.93	0.99989
9350.04	0.99785		9519.33	0.99951
9350.34	0.99754		9519.73	0.99934
9350.65	0.99776		9520.13	0.99937
9350.95	0.99778		9520.53	0.99962
9351.26	0.99747		9520.93	1.0001
9351.56	0.99769		9521.33	1.00028
9351.87	0.99786		9521.73	1.00015
9352.17	0.99761		9522.13	0.99997
9352.47	0.9977		9522.53	1.00001
9352.78	0.99754		9522.93	0.99997
9353.08	0.99759		9523.33	1.00003
9353.39	0.99778		9523.73	1.00005
9353.69	0.99775		9524.13	1.00065
9354	0.99761		9524.53	1.00095
9354.3	0.99768		9524.93	1.00092
9354.6	0.99781		9525.33	1.00048
9354.91	0.99775		9525.73	1.00023
9355.21	0.99787		9526.13	1.00038
9355.52	0.99768		9526.53	1.00013
9355.82	0.99791		9526.93	1.00013
9356.13	0.9976		9527.33	1.00004
9356.43	0.99792		9527.73	1.0006
9356.74	0.99778		9528.13	1.00091
9357.04	0.99747		9528.53	1.00093
9357.34	0.99775		9528.93	1.00072
9357.65	0.99775		9529.33	1.00042
9357.95	0.99775		9529.73	1.00048
9358.26	0.99764		9530.13	1.00051
9358.56	0.99767		9530.53	1.00057
9358.87	0.99776		9530.93	1.00065
9359.17	0.9979		9531.33	1.00064
9359.47	0.99781		9531.73	1.00044
9359.78	0.99769		9532.13	1.00009
9360.08	0.99786		9532.53	0.99988
9360.39	0.99778		9532.93	1.00011
9360.69	0.99783		9533.33	1.0002
9361	0.99774		9533.73	1.00022
9361.3	0.99769		9534.13	1.0003
9361.61	0.99784		9534.53	1.00055
9361.91	0.99796		9534.93	1.00077
9362.21	0.99758		9535.33	1.00078
9362.52	0.99792		9535.73	1.00085
9362.82	0.99776		9536.13	1.00104
9363.13	0.99781		9536.53	1.00112
9363.43	0.99777		9536.93	1.00076
9363.74	0.99786		9537.33	1.00017
9364.04	0.99777		9537.73	0.99982
9364.34	0.99793		9538.13	0.99993
9364.65	0.99799		9538.53	1.00034
9364.95	0.9978		9538.93	1.00071
9365.26	0.99795		9539.33	1.00091
9365.56	0.99804		9539.73	1.00077
9365.87	0.99802		9540.13	1.00061
9366.17	0.99779		9540.53	1.00057
9366.48	0.99806		9540.93	1.0005
9366.78	0.99791		9541.33	1.00032
9367.08	0.99827		9541.73	1.00021
9367.39	0.99815		9542.13	1.00026
9367.69	0.99793		9542.53	1.00037
9368	0.99806		9542.93	1.00044
9368.3	0.99796		9543.33	1.00055
9368.61	0.99815		9543.73	1.00069
9368.91	0.9983		9544.13	1.00074
9369.22	0.99799		9544.53	1.00079
9369.52	0.99822		9544.93	1.00073
9369.82	0.99846		9545.33	1.00061
9370.13	0.99816		9545.73	1.00055
9370.43	0.99833		9546.13	1.00058
9370.74	0.99837		9546.53	1.00058
9371.04	0.99819		9546.93	1.00037
9371.35	0.99838		9547.33	1.00021
9371.65	0.99845		9547.73	1.0002
9371.95	0.99838		9548.13	1.00049
9372.26	0.99851		9548.53	1.00075
9372.56	0.99852		9548.93	1.00067
9372.87	0.99856		9549.33	1.0004
9373.17	0.9984		9549.73	1.0002
9373.48	0.99837		9550.13	1.00031
9373.78	0.99856		9550.53	1.00047
9374.09	0.99846		9550.93	1.00064
9374.39	0.9983		9551.33	1.00058
9374.69	0.99868		9551.73	1.00045
9375	0.99849		9552.13	1.00033
9375.3	0.99867		9552.53	1.00064
9375.61	0.99852		9552.93	1.00079
9375.91	0.99864		9553.33	1.00105
9376.22	0.99837		9553.73	1.00117
9376.52	0.99883		9554.13	1.00153
9376.82	0.99855		9554.53	1.00137
9377.13	0.9985		9554.93	1.001
9377.43	0.99866		9555.33	1.0008
9377.74	0.9986		9555.73	1.00114
9378.04	0.9986		9556.13	1.00138
9378.35	0.99877		9556.53	1.00134
9378.65	0.9987		9556.93	1.00113
9378.96	0.9989		9557.33	1.00091
9379.26	0.99887		9557.73	1.00097
9379.56	0.99907		9558.13	1.0011
9379.87	0.99887		9558.53	1.00143
9380.17	0.99884		9558.93	1.00121
9380.48	0.99869		9559.33	1.00089
9380.78	0.99901		9559.73	1.00069
9381.09	0.99889		9560.13	1.00085
9381.39	0.99902		9560.53	1.00121
9381.69	0.99875		9560.93	1.00131
9382	0.99891		9561.33	1.00167
9382.3	0.99891		9561.73	1.0017
9382.61	0.99903		9562.13	1.00125
9382.91	0.99913		9562.53	1.0008
9383.22	0.99882		9562.93	1.00056
9383.52	0.99948		9563.33	1.00101
9383.83	0.99897		9563.73	1.00081
9384.13	0.99916		9564.13	1.00087
9384.43	0.99941		9564.53	1.00082
9384.74	0.99917		9564.93	1.00117
9385.04	0.9993		9565.33	1.00107
9385.35	0.99952		9565.73	1.00082
9385.65	0.99922		9566.13	1.00058
9385.96	0.99936		9566.53	1.00064
9386.26	0.99925		9566.93	1.00088
9386.57	0.9991		9567.33	1.00085
9386.87	0.99945		9567.73	1.00077
9387.17	0.99912		9568.13	1.00062
9387.48	0.99929		9568.53	1.00076
9387.78	0.99933		9568.93	1.00081
9388.09	0.99932		9569.33	1.00071
9388.39	0.99937		9569.73	1.00063
9388.7	0.99951		9570.13	1.00059
9389	0.99936		9570.53	1.00068
9389.3	0.9994		9570.93	1.00093
9389.61	0.99961		9571.33	1.00097
9389.91	0.9997		9571.73	1.00105
9390.22	0.99964		9572.13	1.00115
9390.52	0.99951		9572.53	1.00139
9390.83	0.99981		9572.93	1.00143
9391.13	0.99938		9573.33	1.00124
9391.44	0.99957		9573.73	1.00102
9391.74	0.99955		9574.13	1.00093
9392.04	0.99965		9574.53	1.00121
9392.35	0.99949		9574.93	1.00161
9392.65	0.99956		9575.33	1.00172
9392.96	0.99942		9575.73	1.00167
9393.26	0.99965		9576.13	1.00141
9393.57	0.99984		9576.53	1.00127
9393.87	0.99988		9576.93	1.0009
9394.17	0.99948		9577.33	1.00057
9394.48	0.99977		9577.73	1.00057
9394.78	0.99989		9578.13	1.00064
9395.09	0.99967		9578.53	1.00064
9395.39	0.99943		9578.93	1.0004
9395.7	0.99978		9579.33	1.00028
9396	0.99955		9579.73	1.0005
9396.31	0.99963		9580.13	1.00089
9396.61	0.99986		9580.53	1.00121
9396.91	0.99978		9580.93	1.0012
9397.22	0.99966		9581.33	1.00089
9397.52	0.99969		9581.73	1.00058
9397.83	0.99983		9582.13	1.00052
9398.13	0.99972		9582.53	1.00075
9398.44	0.99996		9582.93	1.00098
9398.74	0.99996		9583.33	1.00093
9399.05	0.99994		9583.73	1.00087
9399.35	0.99979		9584.13	1.00109
9399.65	0.99993		9584.53	1.00151
9399.96	0.99995		9584.93	1.00179
9400.26	0.99998		9585.33	1.00158
9400.57	0.9999		9585.73	1.0011
9400.87	0.99972		9586.13	1.00077
9401.18	0.99994		9586.53	1.00073
9401.48	1.00008		9586.93	1.00078
9401.78	1.00007		9587.33	1.00091
9402.09	0.99977		9587.73	1.00118
9402.39	0.99985		9588.13	1.00148
9402.7	0.99979		9588.53	1.00163
9403	0.99991		9588.93	1.00151
9403.31	0.99997		9589.33	1.00161
9403.61	0.99994		9589.73	1.00162
9403.92	0.99981		9590.13	1.00131
9404.22	0.99976		9590.53	1.00076
9404.52	0.99989		9590.93	1.00036
9404.83	0.99958		9591.33	1.00053
9405.13	1		9591.73	1.00094
9405.44	0.99978		9592.13	1.00126
9405.74	1.0001		9592.53	1.00115
[truncated: 2,003 more rows]

## Sheet: Fig 2d
EXAFS of Cu K-edge
Cu-N4 SAC			Cu-N3 SAC			Cu foil			Cu2O			CuO
Radical distance /Å	FT intensity /a.u.		Radical distance /Å	FT intensity /a.u.		Radical distance /Å	FT intensity /a.u.		Radical distance /Å	FT intensity /a.u.		Radical distance/Å	FT intensity /a.u.
0	0.01089		0	0.03035		0	0.02137		0	0.10887		0	0.08145
0.03068	0.01029		0.03068	0.0305		0.03068	0.0213		0.03068	0.1063		0.03068	0.08347
0.06136	0.00887		0.06136	0.03094		0.06136	0.02141		0.06136	0.09926		0.06136	0.08873
0.09204	0.00821		0.09204	0.03163		0.09204	0.02237		0.09204	0.08981		0.09204	0.09537
0.12272	0.0106		0.12272	0.03253		0.12272	0.02462		0.12272	0.08158		0.12272	0.1015
0.1534	0.01588		0.1534	0.03363		0.1534	0.02786		0.1534	0.07893		0.1534	0.10577
0.18408	0.02259		0.18408	0.03496		0.18408	0.03119		0.18408	0.08416		0.18408	0.10757
0.21476	0.02974		0.21476	0.03661		0.21476	0.03357		0.21476	0.09522		0.21476	0.10704
0.24544	0.03663		0.24544	0.03869		0.24544	0.03414		0.24544	0.10779		0.24544	0.10506
0.27612	0.04266		0.27612	0.04134		0.27612	0.03235		0.27612	0.11807		0.27612	0.10306
0.3068	0.04732		0.3068	0.04459		0.3068	0.02801		0.3068	0.12356		0.3068	0.10271
0.33748	0.05016		0.33748	0.04841		0.33748	0.02154		0.33748	0.12305		0.33748	0.10525
0.36816	0.05085		0.36816	0.0526		0.36816	0.01464		0.36816	0.11672		0.36816	0.11089
0.39884	0.04922		0.39884	0.05683		0.39884	0.01292		0.39884	0.10636		0.39884	0.1188
0.42951	0.04535		0.42951	0.06072		0.42951	0.02001		0.42951	0.09601		0.42951	0.1276
0.46019	0.03976		0.46019	0.06386		0.46019	0.02992		0.46019	0.09204		0.46019	0.13606
0.49087	0.03391		0.49087	0.06594		0.49087	0.03904		0.49087	0.09983		0.49087	0.14344
0.52155	0.03104		0.52155	0.06689		0.52155	0.04565		0.52155	0.11852		0.52155	0.14968
0.55223	0.03525		0.55223	0.06716		0.55223	0.0486		0.55223	0.14264		0.55223	0.15535
0.58291	0.04682		0.58291	0.06797		0.58291	0.04711		0.58291	0.16681		0.58291	0.16144
0.61359	0.06299		0.61359	0.0715		0.61359	0.04081		0.61359	0.18727		0.61359	0.16899
0.64427	0.0815		0.64427	0.08037		0.64427	0.02978		0.64427	0.20171		0.64427	0.17866
0.67495	0.1009		0.67495	0.09627		0.67495	0.01469		0.67495	0.20927		0.67495	0.19047
0.70563	0.12018		0.70563	0.11925		0.70563	0.00653		0.70563	0.21067		0.70563	0.20384
0.73631	0.13853		0.73631	0.14825		0.73631	0.02637		0.73631	0.20846		0.73631	0.21798
0.76699	0.15533		0.76699	0.18178		0.76699	0.04816		0.76699	0.20704		0.76699	0.23226
0.79767	0.17013		0.79767	0.21823		0.79767	0.06926		0.79767	0.21191		0.79767	0.24663
0.82835	0.18273		0.82835	0.25596		0.82835	0.08803		0.82835	0.2273		0.82835	0.26173
0.85903	0.19319		0.85903	0.29332		0.85903	0.10299		0.85903	0.25383		0.85903	0.27887
0.88971	0.20195		0.88971	0.32875		0.88971	0.11293		0.88971	0.28846		0.88971	0.29953
0.92039	0.20976		0.92039	0.36083		0.92039	0.11705		0.92039	0.32649		0.92039	0.32478
0.95107	0.21777		0.95107	0.38846		0.95107	0.11502		0.95107	0.36336		0.95107	0.35475
0.98175	0.22732		0.98175	0.41099		0.98175	0.10712		0.98175	0.39552		0.98175	0.38845
1.01243	0.23979		1.01243	0.42839		1.01243	0.09441		1.01243	0.42083		1.01243	0.42397
1.04311	0.25622		1.04311	0.44141		1.04311	0.07915		1.04311	0.43883		1.04311	0.45902
1.07379	0.27714		1.07379	0.45165		1.07379	0.06571		1.07379	0.45094		1.07379	0.49155
1.10447	0.30238		1.10447	0.46157		1.10447	0.0611		1.10447	0.46059		1.10447	0.52025
1.13515	0.33119		1.13515	0.47417		1.13515	0.0698		1.13515	0.47285		1.13515	0.54513
1.16583	0.36239		1.16583	0.49248		1.16583	0.08771		1.16583	0.49333		1.16583	0.56787
1.1965	0.39456		1.1965	0.51872		1.1965	0.10835		1.1965	0.52639		1.1965	0.59186
1.22718	0.42621		1.22718	0.55365		1.22718	0.12737		1.22718	0.57335		1.22718	0.62176
1.25786	0.45587		1.25786	0.59637		1.25786	0.14211		1.25786	0.63216		1.25786	0.6623
1.28854	0.48217		1.28854	0.64456		1.28854	0.15094		1.28854	0.69824		1.28854	0.71668
1.31922	0.50389		1.31922	0.69509		1.31922	0.15311		1.31922	0.76592		1.31922	0.7853
1.3499	0.52		1.3499	0.74458		1.3499	0.14894		1.3499	0.82948		1.3499	0.86553
1.38058	0.52968		1.38058	0.7898		1.38058	0.14047		1.38058	0.88375		1.38058	0.95239
1.41126	0.53238		1.41126	0.82803		1.41126	0.13263		1.41126	0.9245		1.41126	1.0396
1.44194	0.52776		1.44194	0.85717		1.44194	0.13388		1.44194	0.94856		1.44194	1.12053
1.47262	0.51577		1.47262	0.87589		1.47262	0.15246		1.47262	0.95389		1.47262	1.1889
1.5033	0.49662		1.5033	0.88367		1.5033	0.18964		1.5033	0.93964		1.5033	1.23927
1.53398	0.47074		1.53398	0.88077		1.53398	0.2404		1.53398	0.90606		1.53398	1.26737
1.56466	0.43882		1.56466	0.86819		1.56466	0.29868		1.56466	0.85443		1.56466	1.2703
1.59534	0.40174		1.59534	0.84752		1.59534	0.35937		1.59534	0.78695		1.59534	1.24668
1.62602	0.36057		1.62602	0.82073		1.62602	0.41847		1.62602	0.70657		1.62602	1.19669
1.6567	0.31651		1.6567	0.78994		1.6567	0.47335		1.6567	0.6168		1.6567	1.12202
1.68738	0.27088		1.68738	0.7571		1.68738	0.5233		1.68738	0.5216		1.68738	1.02577
1.71806	0.22511		1.71806	0.72374		1.71806	0.5705		1.71806	0.4252		1.71806	0.91223
1.74874	0.18071		1.74874	0.69067		1.74874	0.62094		1.74874	0.33212		1.74874	0.78675
1.77942	0.13941		1.77942	0.65793		1.77942	0.68457		1.77942	0.24754		1.77942	0.65555
1.8101	0.10336		1.8101	0.62486		1.8101	0.7735		1.8101	0.17817		1.8101	0.52581
1.84078	0.07574		1.84078	0.59033		1.84078	0.89833		1.84078	0.13385		1.84078	0.40609
1.87146	0.06092		1.87146	0.55307		1.87146	1.06459		1.87146	0.12254		1.87146	0.30764
1.90214	0.06037		1.90214	0.512		1.90214	1.27175		1.90214	0.13491		1.90214	0.24528
1.93282	0.06789		1.93282	0.46648		1.93282	1.5144		1.93282	0.1526		1.93282	0.22918
1.9635	0.07634		1.9635	0.41653		1.9635	1.78397		1.9635	0.165		1.9635	0.24761
1.99418	0.08208		1.99418	0.36283		1.99418	2.06993		1.99418	0.16829		1.99418	0.27659
2.02485	0.08377		2.02485	0.3068		2.02485	2.36066		2.02485	0.16181		2.02485	0.29987
2.05553	0.08118		2.05553	0.25056		2.05553	2.64397		2.05553	0.14648		2.05553	0.31017
2.08621	0.07465		2.08621	0.1971		2.08621	2.90774		2.08621	0.12422		2.08621	0.30516
2.11689	0.06495		2.11689	0.15067		2.11689	3.1404		2.11689	0.09807		2.11689	0.28556
2.14757	0.05331		2.14757	0.1174		2.14757	3.33153		2.14757	0.07334		2.14757	0.25476
2.17825	0.04181		2.17825	0.10368		2.17825	3.47239		2.17825	0.06058		2.17825	0.22013
2.20893	0.03429		2.20893	0.10844		2.20893	3.55635		2.20893	0.07039		2.20893	0.19586
2.23961	0.03547		2.23961	0.12184		2.23961	3.57927		2.23961	0.09635		2.23961	0.2015
2.27029	0.04479		2.27029	0.13515		2.27029	3.53972		2.27029	0.12846		2.27029	0.24482
2.30097	0.05762		2.30097	0.14415		2.30097	3.43908		2.30097	0.16292		2.30097	0.31448
2.33165	0.07078		2.33165	0.14753		2.33165	3.28144		2.33165	0.1992		2.33165	0.39624
2.36233	0.08272		2.36233	0.14559		2.36233	3.07342		2.36233	0.2381		2.36233	0.48
2.39301	0.09259		2.39301	0.13964		2.39301	2.82371		2.39301	0.2808		2.39301	0.55856
2.42369	0.09994		2.42369	0.13159		2.42369	2.5427		2.42369	0.32816		2.42369	0.62627
2.45437	0.10457		2.45437	0.1236		2.45437	2.24181		2.45437	0.38033		2.45437	0.67856
2.48505	0.10649		2.48505	0.11755		2.48505	1.93297		2.48505	0.43648		2.48505	0.71185
2.51573	0.10584		2.51573	0.11438		2.51573	1.62798		2.51573	0.49498		2.51573	0.72365
2.54641	0.10291		2.54641	0.1137		2.54641	1.33803		2.54641	0.55349		2.54641	0.7127
2.57709	0.09806		2.57709	0.11405		2.57709	1.07324		2.57709	0.60935		2.57709	0.67916
2.60777	0.09174		2.60777	0.11364		2.60777	0.84248		2.60777	0.65975		2.60777	0.62473
2.63845	0.08443		2.63845	0.11096		2.63845	0.6531		2.63845	0.70208		2.63845	0.55288
2.66913	0.07658		2.66913	0.10507		2.66913	0.51042		2.66913	0.73411		2.66913	0.46916
2.69981	0.06861		2.69981	0.0957		2.69981	0.41568		2.69981	0.75421		2.69981	0.38212
2.73049	0.06086		2.73049	0.08314		2.73049	0.36271		2.73049	0.76146		2.73049	0.30529
2.76117	0.05352		2.76117	0.06831		2.76117	0.33774		2.76117	0.7558		2.76117	0.25895
2.79184	0.04668		2.79184	0.0528		2.79184	0.32594		2.79184	0.738		2.79184	0.26017
2.82252	0.04029		2.82252	0.03943		2.82252	0.31753		2.82252	0.70966		2.82252	0.30024
2.8532	0.03425		2.8532	0.03293		2.8532	0.30837		2.8532	0.67313		2.8532	0.35458
2.88388	0.02852		2.88388	0.03627		2.88388	0.29767		2.88388	0.63128		2.88388	0.40496
2.91456	0.02323		2.91456	0.04513		2.91456	0.28598		2.91456	0.58726		2.91456	0.44165
2.94524	0.01905		2.94524	0.05431		2.94524	0.27433		2.94524	0.5441		2.94524	0.45999
2.97592	0.01731		2.97592	0.06126		2.97592	0.26432		2.97592	0.50425		2.97592	0.45844
3.0066	0.01922		3.0066	0.06489		3.0066	0.25875		3.0066	0.46913		3.0066	0.43768
3.03728	0.02418		3.03728	0.06488		3.03728	0.26193		3.03728	0.43883		3.03728	0.40023
3.06796	0.03073		3.06796	0.06132		3.06796	0.2784		3.06796	0.4122		3.06796	0.35025
3.09864	0.03783		3.09864	0.05467		3.09864	0.31048		3.09864	0.38729		3.09864	0.29357
3.12932	0.04484		3.12932	0.04567		3.12932	0.35677		3.12932	0.36203		3.12932	0.23816
3.16	0.05136		3.16	0.03546		3.16	0.41299		3.16	0.33484		3.16	0.19484
3.19068	0.05709		3.19068	0.02602		3.19068	0.47375		3.19068	0.30502		3.19068	0.17531
3.22136	0.06185		3.22136	0.02125		3.22136	0.53375		3.22136	0.27303		3.22136	0.18234
3.25204	0.06553		3.25204	0.02483		3.25204	0.58832		3.25204	0.24046		3.25204	0.20476
3.28272	0.06814		3.28272	0.0338		3.28272	0.63366		3.28272	0.21006		3.28272	0.22919
3.3134	0.06975		3.3134	0.04425		3.3134	0.66702		3.3134	0.18545		3.3134	0.2475
3.34408	0.07054		3.34408	0.05458		3.34408	0.68679		3.34408	0.17012		3.34408	0.25614
3.37476	0.07072		3.37476	0.06421		3.37476	0.69249		3.37476	0.16551		3.37476	0.25442
3.40544	0.07056		3.40544	0.07298		3.40544	0.68479		3.40544	0.1696		3.40544	0.24354
3.43612	0.07031		3.43612	0.08085		3.43612	0.66536		3.43612	0.17806		3.43612	0.22606
3.4668	0.07017		3.4668	0.08784		3.4668	0.6367		3.4668	0.18656		3.4668	0.20549
3.49748	0.07025		3.49748	0.0939		3.49748	0.6019		3.49748	0.19207		3.49748	0.18579
3.52816	0.07055		3.52816	0.09894		3.52816	0.56435		3.52816	0.19294		3.52816	0.17057
3.55884	0.07092		3.55884	0.10282		3.55884	0.52745		3.55884	0.18867		3.55884	0.16176
3.58952	0.07118		3.58952	0.10535		3.58952	0.49429		3.58952	0.17959		3.58952	0.15865
3.62019	0.07105		3.62019	0.10639		3.62019	0.46749		3.62019	0.16664		3.62019	0.15841
3.65087	0.07029		3.65087	0.10583		3.65087	0.4492		3.65087	0.15117		3.65087	0.15771
3.68155	0.06869		3.68155	0.10366		3.68155	0.44125		3.68155	0.13479		3.68155	0.15404
3.71223	0.06609		3.71223	0.09998		3.71223	0.44534		3.71223	0.11914		3.71223	0.14617
3.74291	0.06239		3.74291	0.09498		3.74291	0.46309		3.74291	0.10576		3.74291	0.13402
3.77359	0.05759		3.77359	0.08894		3.77359	0.49565		3.77359	0.09579		3.77359	0.11852
3.80427	0.05175		3.80427	0.08221		3.80427	0.5432		3.80427	0.08974		3.80427	0.10123
3.83495	0.045		3.83495	0.07511		3.83495	0.60467		3.83495	0.08734		3.83495	0.0842
3.86563	0.03751		3.86563	0.06797		3.86563	0.67774		3.86563	0.08786		3.86563	0.06952
3.89631	0.02956		3.89631	0.06101		3.89631	0.75912		3.89631	0.09045		3.89631	0.0587
3.92699	0.02147		3.92699	0.05433		3.92699	0.84494		3.92699	0.09442		3.92699	0.05174
3.95767	0.01382		3.95767	0.04792		3.95767	0.93102		3.95767	0.09928		3.95767	0.04682
3.98835	0.00828		3.98835	0.04167		3.98835	1.01314		3.98835	0.10455		3.98835	0.04156
4.01903	0.00903		4.01903	0.03543		4.01903	1.08732		4.01903	0.10974		4.01903	0.03452
4.04971	0.01426		4.04971	0.02906		4.04971	1.14997		4.04971	0.11431		4.04971	0.02637
4.08039	0.01996		4.08039	0.02249		4.08039	1.19816		4.08039	0.11773		4.08039	0.02243
4.11107	0.02504		4.11107	0.01574		4.11107	1.22975		4.11107	0.1196		4.11107	0.03038
4.14175	0.02917		4.14175	0.0089		4.14175	1.24359		4.14175	0.11969		4.14175	0.04676
4.17243	0.03222		4.17243	0.00218		4.17243	1.2396		4.17243	0.11803		4.17243	0.06597
4.20311	0.03417		4.20311	0.00422		4.20311	1.21885		4.20311	0.11492		4.20311	0.08526
4.23379	0.03504		4.23379	0.01004		4.23379	1.18354		4.23379	0.11091		4.23379	0.10295
4.26447	0.03492		4.26447	0.01505		4.26447	1.13696		4.26447	0.10672		4.26447	0.11786
4.29515	0.03395		4.29515	0.01904		4.29515	1.08326		4.29515	0.10313		4.29515	0.12922
4.32583	0.0323		4.32583	0.02187		4.32583	1.02716		4.32583	0.10076		4.32583	0.13661
4.35651	0.03015		4.35651	0.02346		4.35651	0.97348		4.35651	0.09992		4.35651	0.13994
4.38719	0.02774		4.38719	0.02381		4.38719	0.92647		4.38719	0.10048		4.38719	0.13944
4.41786	0.02529		4.41786	0.02299		4.41786	0.88919		4.41786	0.10197		4.41786	0.13558
4.44854	0.02302		4.44854	0.02113		4.44854	0.86291		4.44854	0.10374		4.44854	0.12901
4.47922	0.02111		4.47922	0.01845		4.47922	0.84712		4.47922	0.10521		4.47922	0.12047
4.5099	0.01969		4.5099	0.01524		4.5099	0.8399		4.5099	0.10596		4.5099	0.11079
4.54058	0.01876		4.54058	0.01194		4.54058	0.83874		4.54058	0.10576		4.54058	0.10085
4.57126	0.01823		4.57126	0.00925		4.57126	0.84138		4.57126	0.10463		4.57126	0.09165
4.60194	0.01795		4.60194	0.0083		4.60194	0.84621		4.60194	0.10272		4.60194	0.08432
4.63262	0.01775		4.63262	0.00957		4.63262	0.85242		4.63262	0.10035		4.63262	0.08005
4.6633	0.01751		4.6633	0.0121		4.6633	0.85974		4.6633	0.09788		4.6633	0.07976
4.69398	0.01714		4.69398	0.01487		4.69398	0.86804		4.69398	0.09571		4.69398	0.08356
4.72466	0.01661		4.72466	0.01734		4.72466	0.87694		4.72466	0.09423		4.72466	0.09066
4.75534	0.01592		4.75534	0.01927		4.75534	0.8855		4.75534	0.09375		4.75534	0.09974
4.78602	0.01512		4.78602	0.02052		4.78602	0.89221		4.78602	0.09449		4.78602	0.10945
4.8167	0.01427		4.8167	0.02103		4.8167	0.89511		4.8167	0.09652		4.8167	0.11867
4.84738	0.01345		4.84738	0.02079		4.84738	0.89213		4.84738	0.09976		4.84738	0.12664
4.87806	0.01274		4.87806	0.01983		4.87806	0.88146		4.87806	0.10399		4.87806	0.13296
4.90874	0.01222		4.90874	0.01822		4.90874	0.86183		4.90874	0.10887		4.90874	0.1377
4.93942	0.01196		4.93942	0.01608		4.93942	0.83277		4.93942	0.11401		4.93942	0.1413
4.9701	0.01203		4.9701	0.01356		4.9701	0.79472		4.9701	0.11895		4.9701	0.14462
5.00078	0.01246		5.00078	0.01089		5.00078	0.74903		5.00078	0.12331		5.00078	0.1487
5.03146	0.01324		5.03146	0.00841		5.03146	0.69791		5.03146	0.12673		5.03146	0.15455
5.06214	0.01437		5.06214	0.00667		5.06214	0.64416		5.06214	0.12898		5.06214	0.16278
5.09282	0.01578		5.09282	0.00628		5.09282	0.59095		5.09282	0.12993		5.09282	0.17342
5.1235	0.01742		5.1235	0.00718		5.1235	0.54133		5.1235	0.12961		5.1235	0.18593
5.15418	0.01921		5.15418	0.00861		5.15418	0.4977		5.15418	0.12817		5.15418	0.19939
5.18486	0.02108		5.18486	0.00999		5.18486	0.46133		5.18486	0.12588		5.18486	0.21278
5.21553	0.02293		5.21553	0.01107		5.21553	0.43198		5.21553	0.12308		5.21553	0.22519
5.24621	0.02468		5.24621	0.01181		5.24621	0.40804		5.24621	0.12014		5.24621	0.23598
5.27689	0.02625		5.27689	0.01229		5.27689	0.38709		5.27689	0.11737		5.27689	0.24482
5.30757	0.02754		5.30757	0.01271		5.30757	0.3666		5.30757	0.11496		5.30757	0.25175
5.33825	0.0285		5.33825	0.01333		5.33825	0.34466		5.33825	0.11293		5.33825	0.2571
5.36893	0.02906		5.36893	0.01437		5.36893	0.32019		5.36893	0.11115		5.36893	0.26142
5.39961	0.02917		5.39961	0.01593		5.39961	0.29306		5.39961	0.10931		5.39961	0.26536
5.43029	0.02882		5.43029	0.01792		5.43029	0.26394		5.43029	0.10708		5.43029	0.26947
5.46097	0.02799		5.46097	0.02018		5.46097	0.2341		5.46097	0.10411		5.46097	0.27411
5.49165	0.02668		5.49165	0.02247		5.49165	0.20509		5.49165	0.10013		5.49165	0.2793
5.52233	0.02493		5.52233	0.02461		5.52233	0.17845		5.52233	0.09498		5.52233	0.28471
5.55301	0.02276		5.55301	0.02641		5.55301	0.15536		5.55301	0.08863		5.55301	0.28973
5.58369	0.02025		5.58369	0.02774		5.58369	0.13627		5.58369	0.08116		5.58369	0.2936
5.61437	0.01747		5.61437	0.02853		5.61437	0.12078		5.61437	0.07277		5.61437	0.29552
5.64505	0.01449		5.64505	0.02874		5.64505	0.10771		5.64505	0.06376		5.64505	0.29477
5.67573	0.01144		5.67573	0.02837		5.67573	0.09567		5.67573	0.0545		5.67573	0.2908
5.70641	0.00847		5.70641	0.02746		5.70641	0.08348		5.70641	0.04543		5.70641	0.28328
5.73709	0.00589		5.73709	0.02609		5.73709	0.07063		5.73709	0.03704		5.73709	0.27211
5.76777	0.00447		5.76777	0.02435		5.76777	0.05732		5.76777	0.02994		5.76777	0.25742
5.79845	0.00504		5.79845	0.02236		5.79845	0.04462		5.79845	0.0248		5.79845	0.23952
5.82913	0.00689		5.82913	0.02026		5.82913	0.03479		5.82913	0.02218		5.82913	0.21891
5.85981	0.00903		5.85981	0.01816		5.85981	0.03118		5.85981	0.02205		5.85981	0.19622
5.89049	0.01107		5.89049	0.0162		5.89049	0.0349		5.89049	0.02366		5.89049	0.17216
5.92117	0.01287		5.92117	0.0145		5.92117	0.04282		5.92117	0.02612		5.92117	0.14748
5.95185	0.01434		5.95185	0.01312		5.95185	0.05195		5.95185	0.02888		5.95185	0.12295
5.98253	0.01546		5.98253	0.01209		5.98253	0.06109		5.98253	0.03167		5.98253	0.09931
6.0132	0.01622		6.0132	0.01137		6.0132	0.07008		6.0132	0.0344		6.0132	0.07727
6.04388	0.01662		6.04388	0.01087		6.04388	0.0792		6.04388	0.03702		6.04388	0.05753
6.07456	0.01667		6.07456	0.01048		6.07456	0.0887		6.07456	0.0395		6.07456	0.04083
6.10524	0.01641		6.10524	0.01009		6.10524	0.09852		6.10524	0.04178		6.10524	0.02817
6.13592	0.01586		6.13592	0.00966		6.13592	0.10824		6.13592	0.04378		6.13592	0.02097
6.1666	0.01506		6.1666	0.00919		6.1666	0.11712		6.1666	0.04544		6.1666	0.01962
6.19728	0.01405		6.19728	0.00871		6.19728	0.12425		6.19728	0.04672		6.19728	0.02138
6.22796	0.01288		6.22796	0.00837		6.22796	0.12871		6.22796	0.04763		6.22796	0.02324
6.25864	0.01159		6.25864	0.00831		6.25864	0.12978		6.25864	0.04822		6.25864	0.02393
6.28932	0.01024		6.28932	0.00866		6.28932	0.12707		6.28932	0.04856		6.28932	0.02316
6.32	0.00889		6.32	0.00947		6.32	0.12068		6.32	0.04874		6.32	0.02107
6.35068	0.00758		6.35068	0.01066		6.35068	0.11153		6.35068	0.04884		6.35068	0.01796
6.38136	0.0064		6.38136	0.0121		6.38136	0.10167		6.38136	0.04889		6.38136	0.01421
6.41204	0.0054		6.41204	0.01366		6.41204	0.09472		6.41204	0.04888		6.41204	0.0102
6.44272	0.00468		6.44272	0.01521		6.44272	0.09529		6.44272	0.04872		6.44272	0.00637
6.4734	0.00428		6.4734	0.01667		6.4734	0.10614		6.4734	0.04831		6.4734	0.00336
6.50408	0.0042		6.50408	0.01796		6.50408	0.12598		6.50408	0.0475		6.50408	0.00279
6.53476	0.00434		6.53476	0.01903		6.53476	0.15118		6.53476	0.04619		6.53476	0.00421
6.56544	0.00459		6.56544	0.01984		6.56544	0.17825		6.56544	0.04429		6.56544	0.00548
6.59612	0.00485		6.59612	0.02036		6.59612	0.2044		6.59612	0.04177		6.59612	0.00609
6.6268	0.00507		6.6268	0.02056		6.6268	0.22749		6.6268	0.03866		6.6268	0.00608
6.65748	0.0052		6.65748	0.02041		6.65748	0.24585		6.65748	0.03502		6.65748	0.00561
6.68816	0.00526		6.68816	0.0199		6.68816	0.2582		6.68816	0.03099		6.68816	0.00503
6.71884	0.00523		6.71884	0.01901		6.71884	0.26364		6.71884	0.02675		6.71884	0.00474
6.74952	0.00513		6.74952	0.01773		6.74952	0.2616		6.74952	0.02249		6.74952	0.00502
6.7802	0.00498		6.7802	0.01606		6.7802	0.25188		6.7802	0.01846		6.7802	0.00573
6.81087	0.00482		6.81087	0.01402		6.81087	0.23462		6.81087	0.01496		6.81087	0.00649
6.84155	0.00466		6.84155	0.01164		6.84155	0.21029		6.84155	0.01229		6.84155	0.007
6.87223	0.00452		6.87223	0.009		6.87223	0.17968		6.87223	0.01073		6.87223	0.00707
6.90291	0.00443		6.90291	0.00625		6.90291	0.14393		6.90291	0.01026		6.90291	0.00662
6.93359	0.00439		6.93359	0.00379		6.93359	0.10474		6.93359	0.01051		6.93359	0.00565
6.96427	0.00438		6.96427	0.00318		6.96427	0.06545		6.96427	0.01097		6.96427	0.00429
6.99495	0.00439		6.99495	0.00518		6.99495	0.03914		6.99495	0.01126		6.99495	0.00285
7.02563	0.00439		7.02563	0.0079		7.02563	0.05601		7.02563	0.01117		7.02563	0.00247
7.05631	0.00437		7.05631	0.01058		7.05631	0.09508		7.05631	0.01058		7.05631	0.00397
7.08699	0.00429		7.08699	0.01298		7.08699	0.13687		7.08699	0.00948		7.08699	0.00623
7.11767	0.00415		7.11767	0.01498		7.11767	0.17708		7.11767	0.00788		7.11767	0.00868
7.14835	0.00393		7.14835	0.01649		7.14835	0.21403		7.14835	0.00587		7.14835	0.01118
7.17903	0.00364		7.17903	0.01747		7.17903	0.24679		7.17903	0.00369		7.17903	0.0137
7.20971	0.00326		7.20971	0.01789		7.20971	0.27475		7.20971	0.00254		7.20971	0.01627
7.24039	0.00282		7.24039	0.01777		7.24039	0.29758		7.24039	0.00425		7.24039	0.01892
7.27107	0.00231		7.27107	0.01717		7.27107	0.31518		7.27107	0.00713		7.27107	0.02165
7.30175	0.00178		7.30175	0.01614		7.30175	0.32761		7.30175	0.0102		7.30175	0.02442
7.33243	0.00127		7.33243	0.01482		7.33243	0.33511		7.33243	0.01316		7.33243	0.02714
7.36311	0.000944041		7.36311	0.01332		7.36311	0.33802		7.36311	0.01581		7.36311	0.02965
7.39379	0.00106		7.39379	0.01182		7.39379	0.33678		7.39379	0.01803		7.39379	0.03177
7.42447	0.00152		7.42447	0.01048		7.42447	0.33191		7.42447	0.01971		7.42447	0.03333
7.45515	0.00211		7.45515	0.00948		7.45515	0.32393		7.45515	0.02077		7.45515	0.03419
7.48583	0.00271		7.48583	0.00892		7.48583	0.31341		7.48583	0.0212		7.48583	0.03424
7.51651	0.00328		7.51651	0.00877		7.51651	0.30092		7.51651	0.02099		7.51651	0.03348
7.54719	0.00381		7.54719	0.0089		7.54719	0.28702		7.54719	0.02024		7.54719	0.03194
7.57787	0.00427		7.57787	0.00915		7.57787	0.27227		7.57787	0.01905		7.57787	0.0298
7.60854	0.00466		7.60854	0.00936		7.60854	0.25721		7.60854	0.01763		7.60854	0.02727
7.63922	0.00498		7.63922	0.00946		7.63922	0.24236		7.63922	0.01626		7.63922	0.02466
7.6699	0.0052		7.6699	0.00942		7.6699	0.22818		7.6699	0.01529		7.6699	0.02227
7.70058	0.00534		7.70058	0.00927		7.70058	0.21505		7.70058	0.01511		7.70058	0.02029
7.73126	0.0054		7.73126	0.00906		7.73126	0.2032		7.73126	0.01595		7.73126	0.01872
7.76194	0.00537		7.76194	0.00885		7.76194	0.19273		7.76194	0.01778		7.76194	0.01729
7.79262	0.00527		7.79262	0.00871		7.79262	0.18355		7.79262	0.02034		7.79262	0.01559
7.8233	0.00509		7.8233	0.00865		7.8233	0.17542		7.8233	0.02337		7.8233	0.0132
7.85398	0.00485		7.85398	0.00866		7.85398	0.16797		7.85398	0.02662		7.85398	0.00982
7.88466	0.00456		7.88466	0.00872		7.88466	0.16081		7.88466	0.02989		7.88466	0.00548
7.91534	0.00422		7.91534	0.00877		7.91534	0.15356		7.91534	0.03302		7.91534	0.00339
7.94602	0.00385		7.94602	0.00876		7.94602	0.14596		7.94602	0.03586		7.94602	0.00936
7.9767	0.00345		7.9767	0.00869		7.9767	0.1379		7.9767	0.03827		7.9767	0.01747
8.00738	0.00304		8.00738	0.00855		8.00738	0.12947		8.00738	0.04012		8.00738	0.02644
8.03806	0.00263		8.03806	0.0084		8.03806	0.12094		8.03806	0.0413		8.03806	0.03578
8.06874	0.00222		8.06874	0.00831		8.06874	0.1128		8.06874	0.0417		8.06874	0.04502
8.09942	0.00183		8.09942	0.00833		8.09942	0.10569		8.09942	0.04126		8.09942	0.05371
8.1301	0.00146		8.1301	0.00851		8.1301	0.10029		8.1301	0.03992		8.1301	0.06141
8.16078	0.00114		8.16078	0.00884		8.16078	0.09722		8.16078	0.03771		8.16078	0.06771
8.19146	0.000863514		8.19146	0.00927		8.19146	0.09673		8.19146	0.03467		8.19146	0.0723
8.22214	0.000667209		8.22214	0.00971		8.22214	0.09867		8.22214	0.03095		8.22214	0.07492
8.25282	0.000572722		8.25282	0.01004		8.25282	0.10249		8.25282	0.02675		8.25282	0.07543
8.2835	0.000578928		8.2835	0.01019		8.2835	0.10743		8.2835	0.02249		8.2835	0.07381
8.31418	0.000643296		8.31418	0.01007		8.31418	0.11278		8.31418	0.01882		8.31418	0.07013
8.34486	0.000721283		8.34486	0.00965		8.34486	0.11794		8.34486	0.0168		8.34486	0.06456
8.37554	0.000788079		8.37554	0.0089		8.37554	0.12249		8.37554	0.01736		8.37554	0.05736
8.40621	0.000832858		8.40621	0.00784		8.40621	0.1262		8.40621	0.02032		8.40621	0.04886
8.43689	0.000851731		8.43689	0.00651		8.43689	0.12899		8.43689	0.02461		8.43689	0.03942
8.46757	0.000844225		8.46757	0.00499		8.46757	0.13091		8.46757	0.02932		8.46757	0.02944
8.49825	0.000811754		8.49825	0.00342		8.49825	0.13211		8.49825	0.03385		8.49825	0.01933
8.52893	0.000757048		8.52893	0.00217		8.52893	0.1328		8.52893	0.03785		8.52893	0.00962
8.55961	0.000684186		8.55961	0.00217		8.55961	0.13319		8.55961	0.04107		8.55961	0.00387
8.59029	0.000599357		8.59029	0.00332		8.59029	0.13351		8.59029	0.04338		8.59029	0.01058
8.62097	0.000512905		8.62097	0.00466		8.62097	0.1339		8.62097	0.04474		8.62097	0.01854
8.65165	0.000443394		8.65165	0.00585		8.65165	0.13445		8.65165	0.04514		8.65165	0.02585
8.68233	0.000420021		8.68233	0.00678		8.68233	0.13515		8.68233	0.0447		8.68233	0.03235
8.71301	0.000467115		8.71301	0.00741		8.71301	0.13593		8.71301	0.04359		8.71301	0.03804
8.74369	0.000579749		8.74369	0.00777		8.74369	0.13664		8.74369	0.04204		8.74369	0.04298
8.77437	0.000736369		8.77437	0.00795		8.77437	0.13711		8.77437	0.04037		8.77437	0.04723
8.80505	0.000919726		8.80505	0.00809		8.80505	0.13717		8.80505	0.03885		8.80505	0.05083
8.83573	0.00112		8.83573	0.00838		8.83573	0.13663		8.83573	0.03775		8.83573	0.05382
8.86641	0.00133		8.86641	0.00897		8.86641	0.13537		8.86641	0.03717		8.86641	0.05618
8.89709	0.00154		8.89709	0.00992		8.89709	0.13329		8.89709	0.03706		8.89709	0.05789
8.92777	0.00175		8.92777	0.01117		8.92777	0.13031		8.92777	0.03719		8.92777	0.05891
8.95845	0.00196		8.95845	0.01258		8.95845	0.12643		8.95845	0.03726		8.95845	0.05922
8.98913	0.00216		8.98913	0.014		8.98913	0.12165		8.98913	0.03694		8.98913	0.05878
9.01981	0.00235		9.01981	0.01526		9.01981	0.11603		9.01981	0.03597		9.01981	0.0576
9.05049	0.00252		9.05049	0.01625		9.05049	0.10965		9.05049	0.03418		9.05049	0.05574
9.08117	0.00267		9.08117	0.01687		9.08117	0.10264		9.08117	0.03149		9.08117	0.05325
9.11185	0.0028		9.11185	0.01705		9.11185	0.09517		9.11185	0.02795		9.11185	0.05025
9.14253	0.00289		9.14253	0.01678		9.14253	0.08744		9.14253	0.02371		9.14253	0.04687
9.17321	0.00296		9.17321	0.01606		9.17321	0.07975		9.17321	0.01909		9.17321	0.04325
9.20388	0.003		9.20388	0.01494		9.20388	0.07247		9.20388	0.01463		9.20388	0.03955
9.23456	0.00301		9.23456	0.01347		9.23456	0.06604		9.23456	0.01135		9.23456	0.03591
9.26524	0.00299		9.26524	0.01177		9.26524	0.06099		9.26524	0.01069		9.26524	0.03245
9.29592	0.00295		9.29592	0.00993		9.29592	0.05782		9.29592	0.01277		9.29592	0.02927
9.3266	0.00288		9.3266	0.00807		9.3266	0.05679		9.3266	0.01601		9.3266	0.02642
9.35728	0.00279		9.35728	0.00633		9.35728	0.05781		9.35728	0.01918		9.35728	0.02392
9.38796	0.00269		9.38796	0.00482		9.38796	0.0604		9.38796	0.0217		9.38796	0.02177
9.41864	0.00258		9.41864	0.00366		9.41864	0.06389		9.41864	0.02329		9.41864	0.01994
9.44932	0.00247		9.44932	0.00295		9.44932	0.06759		9.44932	0.02386		9.44932	0.01841
9.48	0.00236		9.48	0.00265		9.48	0.07093		9.48	0.02339		9.48	0.01716
9.51068	0.00226		9.51068	0.00263		9.51068	0.07346		9.51068	0.02196		9.51068	0.01618
9.54136	0.00217		9.54136	0.00275		9.54136	0.0749		9.54136	0.01973		9.54136	0.01544
9.57204	0.00208		9.57204	0.00301		9.57204	0.07511		9.57204	0.01688		9.57204	0.0149
9.60272	0.00199		9.60272	0.00342		9.60272	0.0741		9.60272	0.01364		9.60272	0.01454
9.6334	0.00191		9.6334	0.00401		9.6334	0.07204		9.6334	0.01023		9.6334	0.01432
9.66408	0.00182		9.66408	0.00471		9.66408	0.0693		9.66408	0.00691		9.66408	0.01428
9.69476	0.00173		9.69476	0.00545		9.69476	0.06642		9.69476	0.00391		9.69476	0.01446
9.72544	0.00164		9.72544	0.00615		9.72544	0.06409		9.72544	0.00162		9.72544	0.015
9.75612	0.00154		9.75612	0.00673		9.75612	0.06305		9.75612	0.00156		9.75612	0.01602
9.7868	0.00146		9.7868	0.00716		9.7868	0.06387		9.7868	0.00267		9.7868	0.01759
9.81748	0.00139		9.81748	0.00746		9.81748	0.06673		9.81748	0.0033		9.81748	0.01967
9.84816	0.00135		9.84816	0.00768		9.84816	0.07133		9.84816	0.00331		9.84816	0.02212
9.87884	0.00136		9.87884	0.00793		9.87884	0.07708		9.87884	0.00275		9.87884	0.02475
9.90952	0.0014		9.90952	0.00834		9.90952	0.08327		9.90952	0.00189		9.90952	0.02731
9.9402	0.00148		9.9402	0.00902		9.9402	0.08926		9.9402	0.00171		9.9402	0.02957
9.97088	0.00158		9.97088	0.01		9.97088	0.09454		9.97088	0.00309		9.97088	0.03134

## Sheet: Fig 2e
Wavelet transform of EXAFS spectra at Cu K-edge.
Cu-N4 SAC				Cu-N3 SAC				Cu foil				Cu2O				CuO
x	y	z		x	y	z		x	y	z		x	y	z		x	y	z
-14.8	0	0.000718887		-14.3	0	0.000571364		-14.8	0	1.96681e-05		-14.8	0	0.00101		-14.8	0	0.00183
-14.8	0.02027	0.0015		-14.3	0.02098	0.00147		-14.8	0.02027	0.000136115		-14.8	0.02027	0.00205		-14.8	0.02027	0.0036
-14.8	0.04054	0.00231		-14.3	0.04196	0.00294		-14.8	0.04054	0.00036215		-14.8	0.04054	0.00297		-14.8	0.04054	0.00477
-14.8	0.06081	0.00308		-14.3	0.06294	0.00451		-14.8	0.06081	0.00060763		-14.8	0.06081	0.00376		-14.8	0.06081	0.00537
-14.8	0.08108	0.00377		-14.3	0.08392	0.00582		-14.8	0.08108	0.000822916		-14.8	0.08108	0.0045		-14.8	0.08108	0.00583
-14.8	0.10135	0.0043		-14.3	0.1049	0.00658		-14.8	0.10135	0.000970394		-14.8	0.10135	0.00518		-14.8	0.10135	0.0065
-14.8	0.12162	0.00462		-14.3	0.12587	0.00663		-14.8	0.12162	0.00103		-14.8	0.12162	0.00576		-14.8	0.12162	0.0075
-14.8	0.14189	0.00473		-14.3	0.14685	0.00592		-14.8	0.14189	0.000987772		-14.8	0.14189	0.0062		-14.8	0.14189	0.00865
-14.8	0.16216	0.0047		-14.3	0.16783	0.00456		-14.8	0.16216	0.000865989		-14.8	0.16216	0.00646		-14.8	0.16216	0.00968
-14.8	0.18243	0.00462		-14.3	0.18881	0.00274		-14.8	0.18243	0.00069744		-14.8	0.18243	0.00656		-14.8	0.18243	0.01037
-14.8	0.2027	0.00458		-14.3	0.20979	0.00075682		-14.8	0.2027	0.000547902		-14.8	0.2027	0.00654		-14.8	0.2027	0.01061
-14.8	0.22297	0.00465		-14.3	0.23077	0.00135		-14.8	0.22297	0.000509152		-14.8	0.22297	0.00646		-14.8	0.22297	0.01045
-14.8	0.24324	0.00479		-14.3	0.25175	0.00303		-14.8	0.24324	0.000600245		-14.8	0.24324	0.0064		-14.8	0.24324	0.01005
-14.8	0.26351	0.00495		-14.3	0.27273	0.00426		-14.8	0.26351	0.000735928		-14.8	0.26351	0.00639		-14.8	0.26351	0.0096
-14.8	0.28378	0.00506		-14.3	0.29371	0.00495		-14.8	0.28378	0.000848383		-14.8	0.28378	0.00643		-14.8	0.28378	0.00928
-14.8	0.30405	0.00508		-14.3	0.31468	0.00509		-14.8	0.30405	0.000910371		-14.8	0.30405	0.00647		-14.8	0.30405	0.00915
-14.8	0.32432	0.00501		-14.3	0.33566	0.00479		-14.8	0.32432	0.000917938		-14.8	0.32432	0.00647		-14.8	0.32432	0.00914
-14.8	0.34459	0.00487		-14.3	0.35664	0.00419		-14.8	0.34459	0.000880505		-14.8	0.34459	0.0064		-14.8	0.34459	0.00915
-14.8	0.36486	0.00468		-14.3	0.37762	0.00348		-14.8	0.36486	0.000815177		-14.8	0.36486	0.00624		-14.8	0.36486	0.00907
-14.8	0.38514	0.00449		-14.3	0.3986	0.0029		-14.8	0.38514	0.000742037		-14.8	0.38514	0.006		-14.8	0.38514	0.00885
-14.8	0.40541	0.0043		-14.3	0.41958	0.0026		-14.8	0.40541	0.000679129		-14.8	0.40541	0.00573		-14.8	0.40541	0.00851
-14.8	0.42568	0.00414		-14.3	0.44056	0.00261		-14.8	0.42568	0.000637164		-14.8	0.42568	0.00543		-14.8	0.42568	0.00809
-14.8	0.44595	0.00399		-14.3	0.46154	0.00277		-14.8	0.44595	0.00061651		-14.8	0.44595	0.00512		-14.8	0.44595	0.00763
-14.8	0.46622	0.00383		-14.3	0.48252	0.00292		-14.8	0.46622	0.000609632		-14.8	0.46622	0.00482		-14.8	0.46622	0.00718
-14.8	0.48649	0.00368		-14.3	0.5035	0.00299		-14.8	0.48649	0.00060717		-14.8	0.48649	0.00452		-14.8	0.48649	0.00676
-14.8	0.50676	0.00351		-14.3	0.52448	0.00297		-14.8	0.50676	0.000602383		-14.8	0.50676	0.00422		-14.8	0.50676	0.00637
-14.8	0.52703	0.00332		-14.3	0.54546	0.00288		-14.8	0.52703	0.000592153		-14.8	0.52703	0.00393		-14.8	0.52703	0.006
-14.8	0.5473	0.00313		-14.3	0.56643	0.00274		-14.8	0.5473	0.000576016		-14.8	0.5473	0.00366		-14.8	0.5473	0.00564
-14.8	0.56757	0.00294		-14.3	0.58741	0.00258		-14.8	0.56757	0.000554853		-14.8	0.56757	0.00341		-14.8	0.56757	0.00531
-14.8	0.58784	0.00274		-14.3	0.60839	0.0024		-14.8	0.58784	0.000529947		-14.8	0.58784	0.0032		-14.8	0.58784	0.005
-14.8	0.60811	0.00254		-14.3	0.62937	0.00221		-14.8	0.60811	0.000502521		-14.8	0.60811	0.00303		-14.8	0.60811	0.0047
-14.8	0.62838	0.00236		-14.3	0.65035	0.00203		-14.8	0.62838	0.000473631		-14.8	0.62838	0.00288		-14.8	0.62838	0.00443
-14.8	0.64865	0.00218		-14.3	0.67133	0.00186		-14.8	0.64865	0.000444213		-14.8	0.64865	0.00275		-14.8	0.64865	0.00416
-14.8	0.66892	0.00202		-14.3	0.69231	0.00169		-14.8	0.66892	0.000415117		-14.8	0.66892	0.00263		-14.8	0.66892	0.00392
-14.8	0.68919	0.00188		-14.3	0.71329	0.00155		-14.8	0.68919	0.000387085		-14.8	0.68919	0.0025		-14.8	0.68919	0.00367
-14.8	0.70946	0.00175		-14.3	0.73427	0.00142		-14.8	0.70946	0.000360659		-14.8	0.70946	0.00237		-14.8	0.70946	0.00343
-14.8	0.72973	0.00163		-14.3	0.75525	0.00132		-14.8	0.72973	0.000336102		-14.8	0.72973	0.00224		-14.8	0.72973	0.0032
-14.8	0.75	0.00151		-14.3	0.77622	0.00124		-14.8	0.75	0.000313368		-14.8	0.75	0.00209		-14.8	0.75	0.00296
-14.8	0.77027	0.00141		-14.3	0.7972	0.00117		-14.8	0.77027	0.000292162		-14.8	0.77027	0.00194		-14.8	0.77027	0.00273
-14.8	0.79054	0.0013		-14.3	0.81818	0.0011		-14.8	0.79054	0.00027205		-14.8	0.79054	0.00178		-14.8	0.79054	0.00249
-14.8	0.81081	0.0012		-14.3	0.83916	0.00104		-14.8	0.81081	0.000252597		-14.8	0.81081	0.00162		-14.8	0.81081	0.00227
-14.8	0.83108	0.0011		-14.3	0.86014	0.000970875		-14.8	0.83108	0.000233464		-14.8	0.83108	0.00146		-14.8	0.83108	0.00205
-14.8	0.85135	0.001		-14.3	0.88112	0.000900953		-14.8	0.85135	0.000214468		-14.8	0.85135	0.0013		-14.8	0.85135	0.00183
-14.8	0.87162	0.000902648		-14.3	0.9021	0.00082783		-14.8	0.87162	0.000195581		-14.8	0.87162	0.00115		-14.8	0.87162	0.00163
-14.8	0.89189	0.000807301		-14.3	0.92308	0.000752532		-14.8	0.89189	0.0001769		-14.8	0.89189	0.00101		-14.8	0.89189	0.00144
-14.8	0.91216	0.000715615		-14.3	0.94406	0.00067655		-14.8	0.91216	0.00015861		-14.8	0.91216	0.000872399		-14.8	0.91216	0.00126
-14.8	0.93243	0.000628619		-14.3	0.96503	0.000601511		-14.8	0.93243	0.000140928		-14.8	0.93243	0.000749961		-14.8	0.93243	0.00109
-14.8	0.9527	0.000547201		-14.3	0.98601	0.000528944		-14.8	0.9527	0.000124074		-14.8	0.9527	0.000638877		-14.8	0.9527	0.000939085
-14.8	0.97297	0.000472044		-14.3	1.00699	0.000460148		-14.8	0.97297	0.000108243		-14.8	0.97297	0.00053941		-14.8	0.97297	0.000801759
-14.8	0.99324	0.000403594		-14.3	1.02797	0.00039612		-14.8	0.99324	9.35827e-05		-14.8	0.99324	0.000451461		-14.8	0.99324	0.000678983
-14.8	1.01351	0.000342061		-14.3	1.04895	0.000337545		-14.8	1.01351	8.01953e-05		-14.8	1.01351	0.000374635		-14.8	1.01351	0.000570397
-14.8	1.03378	0.000287437		-14.3	1.06993	0.000284806		-14.8	1.03378	6.81314e-05		-14.8	1.03378	0.000308302		-14.8	1.03378	0.000475375
-14.8	1.05405	0.000239527		-14.3	1.09091	0.000238022		-14.8	1.05405	5.7397e-05		-14.8	1.05405	0.000251665		-14.8	1.05405	0.000393081
-14.8	1.07432	0.000197988		-14.3	1.11189	0.000197094		-14.8	1.07432	4.79597e-05		-14.8	1.07432	0.000203825		-14.8	1.07432	0.000322529
-14.8	1.0946	0.000162368		-14.3	1.13287	0.000161755		-14.8	1.0946	3.97571e-05		-14.8	1.0946	0.000163829		-14.8	1.0946	0.000262639
-14.8	1.11487	0.000132145		-14.3	1.15385	0.000131613		-14.8	1.11487	3.27048e-05		-14.8	1.11487	0.000130721		-14.8	1.11487	0.000212287
-14.8	1.13514	0.000106757		-14.3	1.17483	0.000106203		-14.8	1.13514	2.67039e-05		-14.8	1.13514	0.000103572		-14.8	1.13514	0.000170348
-14.8	1.15541	8.56347e-05		-14.3	1.1958	8.50166e-05		-14.8	1.15541	2.1648e-05		-14.8	1.15541	8.15104e-05		-14.8	1.15541	0.000135732
-14.8	1.17568	6.82215e-05		-14.3	1.21678	6.7535e-05		-14.8	1.17568	1.74283e-05		-14.8	1.17568	6.3736e-05		-14.8	1.17568	0.000107409
-14.8	1.19595	5.39908e-05		-14.3	1.23776	5.32531e-05		-14.8	1.19595	1.39381e-05		-14.8	1.19595	4.95324e-05		-14.8	1.19595	8.44325e-05
-14.8	1.21622	4.24571e-05		-14.3	1.25874	4.16947e-05		-14.8	1.21622	1.1076e-05		-14.8	1.21622	3.82699e-05		-14.8	1.21622	6.59445e-05
-14.8	1.23649	3.31829e-05		-14.3	1.27972	3.2424e-05		-14.8	1.23649	8.74813e-06		-14.8	1.23649	2.94044e-05		-14.8	1.23649	5.11851e-05
-14.8	1.25676	2.57817e-05		-14.3	1.3007	2.50511e-05		-14.8	1.25676	6.86944e-06		-14.8	1.25676	2.24739e-05		-14.8	1.25676	3.94912e-05
-14.8	1.27703	1.99174e-05		-14.3	1.32168	1.9235e-05		-14.8	1.27703	5.3644e-06		-14.8	1.27703	1.7091e-05		-14.8	1.27703	3.02933e-05
-14.8	1.2973	1.53026e-05		-14.3	1.34266	1.46819e-05		-14.8	1.2973	4.16708e-06		-14.8	1.2973	1.29355e-05		-14.8	1.2973	2.31087e-05
-14.8	1.31757	1.16948e-05		-14.3	1.36364	1.11434e-05		-14.8	1.31757	3.2208e-06		-14.8	1.31757	9.7459e-06		-14.8	1.31757	1.75339e-05
-14.8	1.33784	8.89177e-06		-14.3	1.38461	8.41239e-06		-14.8	1.33784	2.47751e-06		-14.8	1.33784	7.31081e-06		-14.8	1.33784	1.32357e-05
-14.8	1.35811	6.72708e-06		-14.3	1.40559	6.31832e-06		-14.8	1.35811	1.89705e-06		-14.8	1.35811	5.46113e-06		-14.8	1.35811	9.94169e-06
-14.8	1.37838	5.06492e-06		-14.3	1.42657	4.72252e-06		-14.8	1.37838	1.44619e-06		-14.8	1.37838	4.06285e-06		-14.8	1.37838	7.43191e-06
-14.8	1.39865	3.79565e-06		-14.3	1.44755	3.51352e-06		-14.8	1.39865	1.09778e-06		-14.8	1.39865	3.01059e-06		-14.8	1.39865	5.53018e-06
-14.8	1.41892	2.83155e-06		-14.3	1.46853	2.60261e-06		-14.8	1.41892	8.29836e-07		-14.8	1.41892	2.22216e-06		-14.8	1.41892	4.09678e-06
-14.8	1.43919	2.103e-06		-14.3	1.48951	1.91985e-06		-14.8	1.43919	6.24714e-07		-14.8	1.43919	1.63389e-06		-14.8	1.43919	3.02183e-06
-14.8	1.45946	1.55518e-06		-14.3	1.51049	1.4106e-06		-14.8	1.45946	4.68376e-07		-14.8	1.45946	1.19674e-06		-14.8	1.45946	2.21958e-06
-14.8	1.47973	1.14522e-06		-14.3	1.53147	1.03253e-06		-14.8	1.47973	3.49727e-07		-14.8	1.47973	8.73175e-07		-14.8	1.47973	1.62366e-06
-14.8	1.5	8.39872e-07		-14.3	1.55245	7.53076e-07		-14.8	1.5	2.60059e-07		-14.8	1.5	6.34628e-07		-14.8	1.5	1.18297e-06
-14.8	1.52027	6.13463e-07		-14.3	1.57343	5.47363e-07		-14.8	1.52027	1.92577e-07		-14.8	1.52027	4.59446e-07		-14.8	1.52027	8.58503e-07
-14.8	1.54054	4.46329e-07		-14.3	1.59441	3.96527e-07		-14.8	1.54054	1.42003e-07		-14.8	1.54054	3.31301e-07		-14.8	1.54054	6.20615e-07
-14.8	1.56081	3.23481e-07		-14.3	1.61538	2.86339e-07		-14.8	1.56081	1.04262e-07		-14.8	1.56081	2.37934e-07		-14.8	1.56081	4.46923e-07
-14.8	1.58108	2.33562e-07		-14.3	1.63636	2.0613e-07		-14.8	1.58108	7.62186e-08		-14.8	1.58108	1.70179e-07		-14.8	1.58108	3.20618e-07
-14.8	1.60135	1.68016e-07		-14.3	1.65734	1.47942e-07		-14.8	1.60135	5.54721e-08		-14.8	1.60135	1.2121e-07		-14.8	1.60135	2.29137e-07
-14.8	1.62162	1.20428e-07		-14.3	1.67832	1.05866e-07		-14.8	1.62162	4.01925e-08		-14.8	1.62162	8.59638e-08		-14.8	1.62162	1.63139e-07
-14.8	1.64189	8.6012e-08		-14.3	1.6993	7.55373e-08		-14.8	1.64189	2.89904e-08		-14.8	1.64189	6.07026e-08		-14.8	1.64189	1.15713e-07
-14.8	1.66216	6.12178e-08		-14.3	1.72028	5.37422e-08		-14.8	1.66216	2.08156e-08		-14.8	1.66216	4.26755e-08		-14.8	1.66216	8.17644e-08
-14.8	1.68243	4.34221e-08		-14.3	1.74126	3.81267e-08		-14.8	1.68243	1.48779e-08		-14.8	1.68243	2.98673e-08		-14.8	1.68243	5.75578e-08
-14.8	1.7027	3.06962e-08		-14.3	1.76224	2.69715e-08		-14.8	1.7027	1.05855e-08		-14.8	1.7027	2.08078e-08		-14.8	1.7027	4.03645e-08
-14.8	1.72297	2.16285e-08		-14.3	1.78322	1.90257e-08		-14.8	1.72297	7.49723e-09		-14.8	1.72297	1.44292e-08		-14.8	1.72297	2.81999e-08
-14.8	1.74324	1.519e-08		-14.3	1.8042	1.33824e-08		-14.8	1.74324	5.28585e-09		-14.8	1.74324	9.95887e-09		-14.8	1.74324	1.96268e-08
-14.8	1.76351	1.06341e-08		-14.3	1.82518	9.38582e-09		-14.8	1.76351	3.70993e-09		-14.8	1.76351	6.84076e-09		-14.8	1.76351	1.36083e-08
-14.8	1.78378	7.4212e-09		-14.3	1.84615	6.56369e-09		-14.8	1.78378	2.59219e-09		-14.8	1.78378	4.67627e-09		-14.8	1.78378	9.3997e-09
-14.8	1.80405	5.16295e-09		-14.3	1.86713	4.57664e-09		-14.8	1.80405	1.80317e-09		-14.8	1.80405	3.18105e-09		-14.8	1.80405	6.46818e-09
-14.8	1.82432	3.58085e-09		-14.3	1.88811	3.18166e-09		-14.8	1.82432	1.2488e-09		-14.8	1.82432	2.15326e-09		-14.8	1.82432	4.43421e-09
-14.8	1.8446	2.47601e-09		-14.3	1.90909	2.20524e-09		-14.8	1.8446	8.61098e-10		-14.8	1.8446	1.45028e-09		-14.8	1.8446	3.02849e-09
-14.8	1.86487	1.7069e-09		-14.3	1.93007	1.52383e-09		-14.8	1.86487	5.91208e-10		-14.8	1.86487	9.71904e-10		-14.8	1.86487	2.06073e-09
-14.8	1.88514	1.17316e-09		-14.3	1.95105	1.04974e-09		-14.8	1.88514	4.04181e-10		-14.8	1.88514	6.4802e-10		-14.8	1.88514	1.39707e-09
-14.8	1.90541	8.03916e-10		-14.3	1.97203	7.209e-10		-14.8	1.90541	2.75156e-10		-14.8	1.90541	4.29864e-10		-14.8	1.90541	9.43702e-10
-14.8	1.92568	5.49248e-10		-14.3	1.99301	4.93517e-10		-14.8	1.92568	1.8654e-10		-14.8	1.92568	2.83685e-10		-14.8	1.92568	6.3517e-10
-14.8	1.94595	3.74138e-10		-14.3	2.01399	3.36782e-10		-14.8	1.94595	1.25942e-10		-14.8	1.94595	1.86247e-10		-14.8	1.94595	4.25998e-10
-14.8	1.96622	2.54096e-10		-14.3	2.03497	2.29088e-10		-14.8	1.96622	8.46834e-11		-14.8	1.96622	1.2164e-10		-14.8	1.96622	2.84715e-10
-14.8	1.98649	1.72055e-10		-14.3	2.05594	1.55328e-10		-14.8	1.98649	5.67113e-11		-14.8	1.98649	7.90293e-11		-14.8	1.98649	1.89639e-10
-14.8	2.00676	1.16153e-10		-14.3	2.07692	1.04974e-10		-14.8	2.00676	3.78269e-11		-14.8	2.00676	5.10752e-11		-14.8	2.00676	1.25888e-10
-14.8	2.02703	7.81773e-11		-14.3	2.0979	7.07114e-11		-14.8	2.02703	2.51309e-11		-14.8	2.02703	3.28348e-11		-14.8	2.02703	8.32941e-11
-14.8	2.0473	5.24581e-11		-14.3	2.11888	4.74746e-11		-14.8	2.0473	1.66305e-11		-14.8	2.0473	2.09968e-11		-14.8	2.0473	5.49345e-11
-14.8	2.06757	3.50925e-11		-14.3	2.13986	3.17679e-11		-14.8	2.06757	1.09623e-11		-14.8	2.06757	1.33555e-11		-14.8	2.06757	3.61167e-11
-14.8	2.08784	2.34033e-11		-14.3	2.16084	2.11869e-11		-14.8	2.08784	7.19806e-12		-14.8	2.08784	8.44994e-12		-14.8	2.08784	2.3672e-11
-14.8	2.10811	1.55593e-11		-14.3	2.18182	1.40828e-11		-14.8	2.10811	4.70817e-12		-14.8	2.10811	5.31784e-12		-14.8	2.10811	1.54688e-11
-14.8	2.12838	1.03119e-11		-14.3	2.2028	9.3293e-12		-14.8	2.12838	3.06778e-12		-14.8	2.12838	3.32899e-12		-14.8	2.12838	1.00786e-11
-14.8	2.14865	6.81265e-12		-14.3	2.22378	6.15947e-12		-14.8	2.14865	1.99131e-12		-14.8	2.14865	2.073e-12		-14.8	2.14865	6.54774e-12
-14.8	2.16892	4.4865e-12		-14.3	2.24476	4.05292e-12		-14.8	2.16892	1.28767e-12		-14.8	2.16892	1.28416e-12		-14.8	2.16892	4.2419e-12
-14.8	2.18919	2.94512e-12		-14.3	2.26573	2.65778e-12		-14.8	2.18919	8.29528e-13		-14.8	2.18919	7.91435e-13		-14.8	2.18919	2.7405e-12
-14.8	2.20946	1.92704e-12		-14.3	2.28671	1.73698e-12		-14.8	2.20946	5.32383e-13		-14.8	2.20946	4.85338e-13		-14.8	2.20946	1.76571e-12
-14.8	2.22973	1.25679e-12		-14.3	2.30769	1.13134e-12		-14.8	2.22973	3.40403e-13		-14.8	2.22973	2.96205e-13		-14.8	2.22973	1.13461e-12
-14.8	2.25	8.16963e-13		-14.3	2.32867	7.34359e-13		-14.8	2.25	2.16842e-13		-14.8	2.25	1.79961e-13		-14.8	2.25	7.27155e-13
-14.8	2.27027	5.29305e-13		-14.3	2.34965	4.75055e-13		-14.8	2.27027	1.37621e-13		-14.8	2.27027	1.08885e-13		-14.8	2.27027	4.64806e-13
-14.8	2.29054	3.41792e-13		-14.3	2.37063	3.06265e-13		-14.8	2.29054	8.70205e-14		-14.8	2.29054	6.56432e-14		-14.8	2.29054	2.9634e-13
-14.8	2.31081	2.19969e-13		-14.3	2.39161	1.96774e-13		-14.8	2.31081	5.48231e-14		-14.8	2.31081	3.94581e-14		-14.8	2.31081	1.88445e-13
-14.8	2.33108	1.41091e-13		-14.3	2.41259	1.25994e-13		-14.8	2.33108	3.44127e-14		-14.8	2.33108	2.36697e-14		-14.8	2.33108	1.19525e-13
-14.8	2.35135	9.01917e-14		-14.3	2.43357	8.03991e-14		-14.8	2.35135	2.15225e-14		-14.8	2.35135	1.41852e-14		-14.8	2.35135	7.56158e-14
-14.8	2.37162	5.74588e-14		-14.3	2.45455	5.11287e-14		-14.8	2.37162	1.34121e-14		-14.8	2.37162	8.50432e-15		-14.8	2.37162	4.77132e-14
-14.8	2.39189	3.64808e-14		-14.3	2.47552	3.24034e-14		-14.8	2.39189	8.32797e-15		-14.8	2.39189	5.10805e-15		-14.8	2.39189	3.00284e-14
-14.8	2.41216	2.30826e-14		-14.3	2.4965	2.04659e-14		-14.8	2.41216	5.15261e-15		-14.8	2.41216	3.07873e-15		-14.8	2.41216	1.88489e-14
-14.8	2.43243	1.45551e-14		-14.3	2.51748	1.2882e-14		-14.8	2.43243	3.17667e-15		-14.8	2.43243	1.86484e-15		-14.8	2.43243	1.18001e-14
-14.8	2.4527	9.14633e-15		-14.3	2.53846	8.08064e-15		-14.8	2.4527	1.95155e-15		-14.8	2.4527	1.1366e-15		-14.8	2.4527	7.3675e-15
-14.8	2.47297	5.72771e-15		-14.3	2.55944	5.05149e-15		-14.8	2.47297	1.19472e-15		-14.8	2.47297	6.97585e-16		-14.8	2.47297	4.58751e-15
-14.8	2.49324	3.57448e-15		-14.3	2.58042	3.14705e-15		-14.8	2.49324	7.2884e-16		-14.8	2.49324	4.31201e-16		-14.8	2.49324	2.84865e-15
-14.8	2.51351	2.22301e-15		-14.3	2.6014	1.95388e-15		-14.8	2.51351	4.43092e-16		-14.8	2.51351	2.68316e-16		-14.8	2.51351	1.76398e-15
-14.8	2.53378	1.37773e-15		-14.3	2.62238	1.20893e-15		-14.8	2.53378	2.68448e-16		-14.8	2.53378	1.67902e-16		-14.8	2.53378	1.08924e-15
-14.8	2.55405	8.50897e-16		-14.3	2.64336	7.45437e-16		-14.8	2.55405	1.62083e-16		-14.8	2.55405	1.05514e-16		-14.8	2.55405	6.7067e-16
-14.8	2.57432	5.237e-16		-14.3	2.66434	4.58066e-16		-14.8	2.57432	9.753e-17		-14.8	2.57432	6.64891e-17		-14.8	2.57432	4.11754e-16
-14.8	2.5946	3.21202e-16		-14.3	2.68532	2.80512e-16		-14.8	2.5946	5.84885e-17		-14.8	2.5946	4.19494e-17		-14.8	2.5946	2.52054e-16
-14.8	2.61487	1.9632e-16		-14.3	2.70629	1.71191e-16		-14.8	2.61487	3.49576e-17		-14.8	2.61487	2.64639e-17		-14.8	2.61487	1.53836e-16
-14.8	2.63514	1.19574e-16		-14.3	2.72727	1.04115e-16		-14.8	2.63514	2.08239e-17		-14.8	2.63514	1.6674e-17		-14.8	2.63514	9.36087e-17
-14.8	2.65541	7.25775e-17		-14.3	2.74825	6.31028e-17		-14.8	2.65541	1.23634e-17		-14.8	2.65541	1.0483e-17		-14.8	2.65541	5.67876e-17
-14.8	2.67568	4.38991e-17		-14.3	2.76923	3.81141e-17		-14.8	2.67568	7.31605e-18		-14.8	2.67568	6.57176e-18		-14.8	2.67568	3.43443e-17
-14.8	2.69595	2.64605e-17		-14.3	2.79021	2.29416e-17		-14.8	2.69595	4.31505e-18		-14.8	2.69595	4.10581e-18		-14.8	2.69595	2.07065e-17
-14.8	2.71622	1.58939e-17		-14.3	2.81119	1.37614e-17		-14.8	2.71622	2.53671e-18		-14.8	2.71622	2.55546e-18		-14.8	2.71622	1.2445e-17
-14.8	2.73649	9.51376e-18		-14.3	2.83217	8.22617e-18		-14.8	2.73649	1.48641e-18		-14.8	2.73649	1.58406e-18		-14.8	2.73649	7.45601e-18
-14.8	2.75676	5.67498e-18		-14.3	2.85315	4.90039e-18		-14.8	2.75676	8.68144e-19		-14.8	2.75676	9.77748e-19		-14.8	2.75676	4.45277e-18
-14.8	2.77703	3.3734e-18		-14.3	2.87413	2.90911e-18		-14.8	2.77703	5.05402e-19		-14.8	2.77703	6.00873e-19		-14.8	2.77703	2.65065e-18
-14.8	2.7973	1.99831e-18		-14.3	2.89511	1.72102e-18		-14.8	2.7973	2.93276e-19		-14.8	2.7973	3.67626e-19		-14.8	2.7973	1.57277e-18
-14.8	2.81757	1.17964e-18		-14.3	2.91608	1.01462e-18		-14.8	2.81757	1.69635e-19		-14.8	2.81757	2.23915e-19		-14.8	2.81757	9.30157e-19
-14.8	2.83784	6.93953e-19		-14.3	2.93706	5.96093e-19		-14.8	2.83784	9.78034e-20		-14.8	2.83784	1.35771e-19		-14.8	2.83784	5.48298e-19
-14.8	2.85811	4.06821e-19		-14.3	2.95804	3.48993e-19		-14.8	2.85811	5.62078e-20		-14.8	2.85811	8.19561e-20		-14.8	2.85811	3.22134e-19
-14.8	2.87838	2.37667e-19		-14.3	2.97902	2.03615e-19		-14.8	2.87838	3.21991e-20		-14.8	2.87838	4.92505e-20		-14.8	2.87838	1.88629e-19
-14.8	2.89865	1.38366e-19		-14.3	3	1.18384e-19		-14.8	2.89865	1.83865e-20		-14.8	2.89865	2.94651e-20		-14.8	2.89865	1.10084e-19
-14.8	2.91892	8.02759e-20		-14.3	3.02098	6.85905e-20		-14.8	2.91892	1.04655e-20		-14.8	2.91892	1.75503e-20		-14.8	2.91892	6.40292e-20
-14.8	2.93919	4.64126e-20		-14.3	3.04196	3.96026e-20		-14.8	2.93919	5.93789e-21		-14.8	2.93919	1.04077e-20		-14.8	2.93919	3.71159e-20
-14.8	2.95946	2.67412e-20		-14.3	3.06294	2.27861e-20		-14.8	2.95946	3.35825e-21		-14.8	2.95946	6.14514e-21		-14.8	2.95946	2.1442e-20
-14.8	2.97973	1.53541e-20		-14.3	3.08392	1.30647e-20		-14.8	2.97973	1.89323e-21		-14.8	2.97973	3.61271e-21		-14.8	2.97973	1.2345e-20
-14.8	3	8.78538e-21		-14.3	3.1049	7.46479e-21		-14.8	3	1.06391e-21		-14.8	3	2.11481e-21		-14.8	3	7.08314e-21
-14.8	3.02027	5.0095e-21		-14.3	3.12587	4.25029e-21		-14.8	3.02027	5.95964e-22		-14.8	3.02027	1.23271e-21		-14.8	3.02027	4.05013e-21
-14.8	3.04054	2.84659e-21		-14.3	3.14685	2.41159e-21		-14.8	3.04054	3.3277e-22		-14.8	3.04054	7.15514e-22		-14.8	3.04054	2.30789e-21
-14.8	3.06081	1.61195e-21		-14.3	3.16783	1.36355e-21		-14.8	3.06081	1.85217e-22		-14.8	3.06081	4.13574e-22		-14.8	3.06081	1.31057e-21
-14.8	3.08108	9.0965e-22		-14.3	3.18881	7.6828e-22		-14.8	3.08108	1.02761e-22		-14.8	3.08108	2.38056e-22		-14.8	3.08108	7.41651e-22
-14.8	3.10135	5.11557e-22		-14.3	3.20979	4.3137e-22		-14.8	3.10135	5.68318e-23		-14.8	3.10135	1.36461e-22		-14.8	3.10135	4.18245e-22
-14.8	3.12162	2.86688e-22		-14.3	3.23077	2.41358e-22		-14.8	3.12162	3.13304e-23		-14.8	3.12162	7.79027e-23		-14.8	3.12162	2.35044e-22
-14.8	3.14189	1.60111e-22		-14.3	3.25175	1.34572e-22		-14.8	3.14189	1.72169e-23		-14.8	3.14189	4.42917e-23		-14.8	3.14189	1.3163e-22
-14.8	3.16216	8.91109e-23		-14.3	3.27273	7.47697e-23		-14.8	3.16216	9.43101e-24		-14.8	3.16216	2.508e-23		-14.8	3.16216	7.34584e-23
-14.8	3.18243	4.94237e-23		-14.3	3.29371	4.13978e-23		-14.8	3.18243	5.14963e-24		-14.8	3.18243	1.41442e-23		-14.8	3.18243	4.08516e-23
-14.8	3.2027	2.73172e-23		-14.3	3.31468	2.28406e-23		-14.8	3.2027	2.80292e-24		-14.8	3.2027	7.94483e-24		-14.8	3.2027	2.26389e-23
-14.8	3.22297	1.50463e-23		-14.3	3.33566	1.25579e-23		-14.8	3.22297	1.52076e-24		-14.8	3.22297	4.44482e-24		-14.8	3.22297	1.25019e-23
-14.8	3.24324	8.25888e-24		-14.3	3.35664	6.88022e-24		-14.8	3.24324	8.22487e-25		-14.8	3.24324	2.47683e-24		-14.8	3.24324	6.87977e-24
-14.8	3.26351	4.51758e-24		-14.3	3.37762	3.75636e-24		-14.8	3.26351	4.4342e-25		-14.8	3.26351	1.37473e-24		-14.8	3.26351	3.77263e-24
-14.8	3.28378	2.46255e-24		-14.3	3.3986	2.04366e-24		-14.8	3.28378	2.38298e-25		-14.8	3.28378	7.60025e-25		-14.8	3.28378	2.06151e-24
-14.8	3.30405	1.3377e-24		-14.3	3.41958	1.10797e-24		-14.8	3.30405	1.27657e-25		-14.8	3.30405	4.18535e-25		-14.8	3.30405	1.12253e-24
-14.8	3.32432	7.24144e-25		-14.3	3.44056	5.98582e-25		-14.8	3.32432	6.81696e-26		-14.8	3.32432	2.29582e-25		-14.8	3.32432	6.09088e-25
-14.8	3.3446	3.90646e-25		-14.3	3.46154	3.22252e-25		-14.8	3.3446	3.62875e-26		-14.8	3.3446	1.25445e-25		-14.8	3.3446	3.29329e-25
-14.8	3.36487	2.10008e-25		-14.3	3.48252	1.7288e-25		-14.8	3.36487	1.9255e-26		-14.8	3.36487	6.82782e-26		-14.8	3.36487	1.77439e-25
-14.8	3.38514	1.12507e-25		-14.3	3.5035	9.24208e-26		-14.8	3.38514	1.01848e-26		-14.8	3.38514	3.70196e-26		-14.8	3.38514	9.52651e-26
-14.8	3.40541	6.00637e-26		-14.3	3.52448	4.92346e-26		-14.8	3.40541	5.37012e-27		-14.8	3.40541	1.99944e-26		-14.8	3.40541	5.09666e-26
-14.8	3.42568	3.19548e-26		-14.3	3.54546	2.61365e-26		-14.8	3.42568	2.82252e-27		-14.8	3.42568	1.07576e-26		-14.8	3.42568	2.71708e-26
-14.8	3.44595	1.69415e-26		-14.3	3.56643	1.38261e-26		-14.8	3.44595	1.4788e-27		-14.8	3.44595	5.76581e-27		-14.8	3.44595	1.4434e-26
-14.8	3.46622	8.95067e-27		-14.3	3.58741	7.28833e-27		-14.8	3.46622	7.72335e-28		-14.8	3.46622	3.07855e-27		-14.8	3.46622	7.64071e-27
-14.8	3.48649	4.71247e-27		-14.3	3.60839	3.82852e-27		-14.8	3.48649	4.02087e-28		-14.8	3.48649	1.6375e-27		-14.8	3.48649	4.03039e-27
-14.8	3.50676	2.47246e-27		-14.3	3.62937	2.00406e-27		-14.8	3.50676	2.08667e-28		-14.8	3.50676	8.6769e-28		-14.8	3.50676	2.11848e-27
-14.8	3.52703	1.2927e-27		-14.3	3.65035	1.04535e-27		-14.8	3.52703	1.07946e-28		-14.8	3.52703	4.58042e-28		-14.8	3.52703	1.1096e-27
-14.8	3.5473	6.73526e-28		-14.3	3.67133	5.43366e-28		-14.8	3.5473	5.56641e-29		-14.8	3.5473	2.40882e-28		-14.8	3.5473	5.79122e-28
-14.8	3.56757	3.49701e-28		-14.3	3.69231	2.81447e-28		-14.8	3.56757	2.86127e-29		-14.8	3.56757	1.26203e-28		-14.8	3.56757	3.01189e-28
-14.8	3.58784	1.80936e-28		-14.3	3.71329	1.4527e-28		-14.8	3.58784	1.46607e-29		-14.8	3.58784	6.5872e-29		-14.8	3.58784	1.56089e-28
-14.8	3.60811	9.32906e-29		-14.3	3.73427	7.47185e-29		-14.8	3.60811	7.48796e-30		-14.8	3.60811	3.42534e-29		-14.8	3.60811	8.06061e-29
-14.8	3.62838	4.79332e-29		-14.3	3.75524	3.82963e-29		-14.8	3.62838	3.81223e-30		-14.8	3.62838	1.77452e-29		-14.8	3.62838	4.14789e-29
-14.8	3.64865	2.45424e-29		-14.3	3.77622	1.95596e-29		-14.8	3.64865	1.93465e-30		-14.8	3.64865	9.15879e-30		-14.8	3.64865	2.12692e-29
-14.8	3.66892	1.25223e-29		-14.3	3.7972	9.95492e-30		-14.8	3.66892	9.78648e-31		-14.8	3.66892	4.70951e-30		-14.8	3.66892	1.08677e-29
-14.8	3.68919	6.36695e-30		-14.3	3.81818	5.04882e-30		-14.8	3.68919	4.93459e-31		-14.8	3.68919	2.41267e-30		-14.8	3.68919	5.53332e-30
-14.8	3.70946	3.22598e-30		-14.3	3.83916	2.55163e-30		-14.8	3.70946	2.48013e-31		-14.8	3.70946	1.23142e-30		-14.8	3.70946	2.80736e-30
-14.8	3.72973	1.62882e-30		-14.3	3.86014	1.28505e-30		-14.8	3.72973	1.24248e-31		-14.8	3.72973	6.26189e-31		-14.8	3.72973	1.4193e-30
-14.8	3.75	8.19535e-31		-14.3	3.88112	6.44905e-31		-14.8	3.75	6.20435e-32		-14.8	3.75	3.17247e-31		-14.8	3.75	7.1501e-31
-14.8	3.77027	4.10905e-31		-14.3	3.9021	3.22513e-31		-14.8	3.77027	3.08809e-32		-14.8	3.77027	1.60135e-31		-14.8	3.77027	3.58933e-31
-14.8	3.79054	2.05303e-31		-14.3	3.92308	1.60721e-31		-14.8	3.79054	1.53203e-32		-14.8	3.79054	8.05323e-32		-14.8	3.79054	1.79547e-31
-14.8	3.81081	1.02218e-31		-14.3	3.94406	7.9813e-32		-14.8	3.81081	7.5757e-33		-14.8	3.81081	4.03511e-32		-14.8	3.81081	8.94964e-32
-14.8	3.83108	5.07155e-32		-14.3	3.96503	3.94956e-32		-14.8	3.83108	3.73383e-33		-14.8	3.83108	2.01439e-32		-14.8	3.83108	4.44525e-32
-14.8	3.85135	2.50745e-32		-14.3	3.98601	1.9476e-32		-14.8	3.85135	1.83425e-33		-14.8	3.85135	1.00192e-32		-14.8	3.85135	2.20013e-32
-14.8	3.87162	1.23538e-32		-14.3	4.00699	9.57025e-33		-14.8	3.87162	8.98115e-34		-14.8	3.87162	4.96516e-33		-14.8	3.87162	1.08509e-32
-14.8	3.89189	6.06522e-33		-14.3	4.02797	4.68622e-33		-14.8	3.89189	4.38298e-34		-14.8	3.89189	2.45155e-33		-14.8	3.89189	5.33266e-33
-14.8	3.91216	2.96735e-33		-14.3	4.04895	2.28663e-33		-14.8	3.91216	2.13191e-34		-14.8	3.91216	1.20603e-33		-14.8	3.91216	2.61147e-33
-14.8	3.93243	1.44667e-33		-14.3	4.06993	1.11185e-33		-14.8	3.93243	1.03353e-34		-14.8	3.93243	5.91134e-34		-14.8	3.93243	1.27435e-33
-14.8	3.9527	7.0282e-34		-14.3	4.09091	5.38727e-34		-14.8	3.9527	4.99381e-35		-14.8	3.9527	2.88688e-34		-14.8	3.9527	6.19664e-34
-14.8	3.97297	3.40248e-34		-14.3	4.11189	2.60116e-34		-14.8	3.97297	2.40487e-35		-14.8	3.97297	1.40471e-34		-14.8	3.97297	3.00252e-34
-14.8	3.99324	1.64143e-34		-14.3	4.13287	1.25152e-34		-14.8	3.99324	1.15424e-35		-14.8	3.99324	6.8102e-35		-14.8	3.99324	1.4497e-34
-14.8	4.01351	7.89081e-35		-14.3	4.15385	6.00049e-35		-14.8	4.01351	5.52133e-36		-14.8	4.01351	3.28967e-35		-14.8	4.01351	6.97481e-35
-14.8	4.03378	3.78004e-35		-14.3	4.17483	2.86688e-35		-14.8	4.03378	2.63227e-36		-14.8	4.03378	1.58331e-35		-14.8	4.03378	3.34387e-35
-14.8	4.05405	1.80445e-35		-14.3	4.1958	1.36492e-35		-14.8	4.05405	1.2507e-36		-14.8	4.05405	7.59273e-36		-14.8	4.05405	1.59745e-35
-14.8	4.07432	8.58354e-36		-14.3	4.21678	6.47557e-36		-14.8	4.07432	5.92254e-37		-14.8	4.07432	3.62788e-36		-14.8	4.07432	7.60448e-36
-14.8	4.0946	4.06875e-36		-14.3	4.23776	3.06143e-36		-14.8	4.0946	2.79507e-37		-14.8	4.0946	1.72715e-36		-14.8	4.0946	3.60722e-36
-14.8	4.11487	1.92189e-36		-14.3	4.25874	1.44227e-36		-14.8	4.11487	1.31463e-37		-14.8	4.11487	8.19284e-37		-14.8	4.11487	1.70506e-36
-14.8	4.13514	9.04621e-37		-14.3	4.27972	6.77084e-37		-14.8	4.13514	6.16223e-38		-14.8	4.13514	3.87224e-37		-14.8	4.13514	8.03094e-37
-14.8	4.15541	4.24304e-37		-14.3	4.3007	3.16748e-37		-14.8	4.15541	2.87867e-38		-14.8	4.15541	1.82355e-37		-14.8	4.15541	3.76926e-37
-14.8	4.17568	1.98317e-37		-14.3	4.32168	1.47659e-37		-14.8	4.17568	1.34018e-38		-14.8	4.17568	8.55659e-38		-14.8	4.17568	1.76282e-37
-14.8	4.19595	9.2366e-38		-14.3	4.34266	6.85931e-38		-14.8	4.19595	6.21802e-39		-14.8	4.19595	4.00048e-38		-14.8	4.19595	8.21524e-38
-14.8	4.21622	4.28682e-38		-14.3	4.36364	3.17523e-38		-14.8	4.21622	2.87509e-39		-14.8	4.21622	1.8636e-38		-14.8	4.21622	3.81501e-38
-14.8	4.23649	1.98257e-38		-14.3	4.38462	1.46469e-38		-14.8	4.23649	1.32484e-39		-14.8	4.23649	8.65017e-39		-14.8	4.23649	1.76535e-38
-14.8	4.25676	9.13676e-39		-14.3	4.40559	6.73273e-39		-14.8	4.25676	6.08386e-40		-14.8	4.25676	4.00062e-39		-14.8	4.25676	8.14011e-39
-14.8	4.27703	4.1959e-39		-14.3	4.42657	3.08398e-39		-14.8	4.27703	2.78421e-40		-14.8	4.27703	1.84358e-39		-14.8	4.27703	3.74015e-39
-14.8	4.2973	1.92011e-39		-14.3	4.44755	1.40769e-39		-14.8	4.2973	1.26978e-40		-14.8	4.2973	8.46504e-40		-14.8	4.2973	1.71242e-39
-14.8	4.31757	8.75584e-40		-14.3	4.46853	6.40287e-40		-14.8	4.31757	5.77106e-41		-14.8	4.31757	3.87284e-40		-14.8	4.31757	7.81254e-40
-14.8	4.33784	3.97866e-40		-14.3	4.48951	2.90214e-40		-14.8	4.33784	2.61386e-41		-14.8	4.33784	1.76549e-40		-14.8	4.33784	3.55169e-40
-14.8	4.35811	1.80154e-40		-14.3	4.51049	1.3108e-40		-14.8	4.35811	1.17979e-41		-14.8	4.35811	8.01927e-41		-14.8	4.35811	1.60894e-40
-14.8	4.37838	8.12867e-41		-14.3	4.53147	5.89971e-41		-14.8	4.37838	5.30671e-42		-14.8	4.37838	3.62945e-41		-14.8	4.37838	7.26282e-41
-14.8	4.39865	3.65479e-41		-14.3	4.55245	2.64605e-41		-14.8	4.39865	2.37869e-42		-14.8	4.39865	1.63675e-41		-14.8	4.39865	3.26686e-41
-14.8	4.41892	1.63746e-41		-14.3	4.57343	1.18261e-41		-14.8	4.41892	1.06254e-42		-14.8	4.41892	7.35462e-42		-14.8	4.41892	1.46426e-41
-14.8	4.43919	7.31053e-42		-14.3	4.59441	5.26692e-42		-14.8	4.43919	4.72977e-43		-14.8	4.43919	3.29288e-42		-14.8	4.43919	6.53981e-42
-14.8	4.45946	3.25231e-42		-14.3	4.61538	2.33748e-42		-14.8	4.45946	2.0981e-43		-14.8	4.45946	1.46903e-42		-14.8	4.45946	2.91054e-42
-14.8	4.47973	1.44179e-42		-14.3	4.63636	1.03374e-42		-14.8	4.47973	9.27467e-44		-14.8	4.47973	6.53013e-43		-14.8	4.47973	1.29075e-42
-14.8	4.5	6.3691e-43		-14.3	4.65734	4.55567e-43		-14.8	4.5	4.08562e-44		-14.8	4.5	2.89236e-43		-14.8	4.5	5.70388e-43
-14.8	4.52027	2.80362e-43		-14.3	4.67832	2.00062e-43		-14.8	4.52027	1.79351e-44		-14.8	4.52027	1.27651e-43		-14.8	4.52027	2.51165e-43
-14.8	4.54054	1.22978e-43		-14.3	4.6993	8.75493e-44		-14.8	4.54054	7.84571e-45		-14.8	4.54054	5.61349e-44		-14.8	4.54054	1.10207e-43
-14.8	4.56081	5.37525e-44		-14.3	4.72028	3.81781e-44		-14.8	4.56081	3.42015e-45		-14.8	4.56081	2.45971e-44		-14.8	4.56081	4.81856e-44
-14.8	4.58108	2.34119e-44		-14.3	4.74126	1.65901e-44		-14.8	4.58108	1.48573e-45		-14.8	4.58108	1.07393e-44		-14.8	4.58108	2.09936e-44
-14.8	4.60135	1.0161e-44		-14.3	4.76224	7.18386e-45		-14.8	4.60135	6.43152e-46		-14.8	4.60135	4.67205e-45		-14.8	4.60135	9.11414e-45
-14.8	4.62162	4.39445e-45		-14.3	4.78322	3.09985e-45		-14.8	4.62162	2.7744e-46		-14.8	4.62162	2.02526e-45		-14.8	4.62162	3.94279e-45
-14.8	4.64189	1.89381e-45		-14.3	4.8042	1.3329e-45		-14.8	4.64189	1.19262e-46		-14.8	4.64189	8.74776e-46		-14.8	4.64189	1.69962e-45
-14.8	4.66216	8.13262e-46		-14.3	4.82517	5.71118e-46		-14.8	4.66216	5.10875e-47		-14.8	4.66216	3.76491e-46		-14.8	4.66216	7.30063e-46
-14.8	4.68243	3.48008e-46		-14.3	4.84615	2.43853e-46		-14.8	4.68243	2.18074e-47		-14.8	4.68243	1.61457e-46		-14.8	4.68243	3.12484e-46
-14.8	4.7027	1.48392e-46		-14.3	4.86713	1.03754e-46		-14.8	4.7027	9.27619e-48		-14.8	4.7027	6.89921e-47		-14.8	4.7027	1.33277e-46
-14.8	4.72297	6.30516e-47		-14.3	4.88811	4.39899e-47		-14.8	4.72297	3.93198e-48		-14.8	4.72297	2.93756e-47		-14.8	4.72297	5.66422e-47
-14.8	4.74324	2.66959e-47		-14.3	4.90909	1.85855e-47		-14.8	4.74324	1.66084e-48		-14.8	4.74324	1.24628e-47		-14.8	4.74324	2.39875e-47
-14.8	4.76351	1.1263e-47		-14.3	4.93007	7.8247e-48		-14.8	4.76351	6.99068e-49		-14.8	4.76351	5.26856e-48		-14.8	4.76351	1.01225e-47
-14.8	4.78378	4.7351e-48		-14.3	4.95105	3.28272e-48		-14.8	4.78378	2.93214e-49		-14.8	4.78378	2.21927e-48		-14.8	4.78378	4.2565e-48
-14.8	4.80405	1.98365e-48		-14.3	4.97203	1.37238e-48		-14.8	4.80405	1.22553e-49		-14.8	4.80405	9.31482e-49		-14.8	4.80405	1.7835e-48
-14.8	4.82432	8.28064e-49		-14.3	4.99301	5.71721e-49		-14.8	4.82432	5.10428e-50		-14.8	4.82432	3.89568e-49		-14.8	4.82432	7.44655e-49
-14.8	4.8446	3.44448e-49		-14.3	5.01399	2.37338e-49		-14.8	4.8446	2.11845e-50		-14.8	4.8446	1.62344e-49		-14.8	4.8446	3.09809e-49
-14.8	4.86487	1.42773e-49		-14.3	5.03496	9.81796e-50		-14.8	4.86487	8.76137e-51		-14.8	4.86487	6.74117e-50		-14.8	4.86487	1.28438e-49
-14.8	4.88514	5.89698e-50		-14.3	5.05594	4.04713e-50		-14.8	4.88514	3.61075e-51		-14.8	4.88514	2.7892e-50		-14.8	4.88514	5.30577e-50
-14.8	4.90541	2.42703e-50		-14.3	5.07692	1.66244e-50		-14.8	4.90541	1.48284e-51		-14.8	4.90541	1.14993e-50		-14.8	4.90541	2.18405e-50
-14.8	4.92568	9.95362e-51		-14.3	5.0979	6.80477e-51		-14.8	4.92568	6.0682e-52		-14.8	4.92568	4.72397e-51		-14.8	4.92568	8.95851e-51
-14.8	4.94595	4.06769e-51		-14.3	5.11888	2.77558e-51		-14.8	4.94595	2.47455e-52		-14.8	4.94595	1.9337e-51		-14.8	4.94595	3.66157e-51
-14.8	4.96622	1.65644e-51		-14.3	5.13986	1.12814e-51		-14.8	4.96622	1.00555e-52		-14.8	4.96622	7.88713e-52		-14.8	4.96622	1.49127e-51
-14.8	4.98649	6.72147e-52		-14.3	5.16084	4.56925e-52		-14.8	4.98649	4.0717e-53		-14.8	4.98649	3.20549e-52		-14.8	4.98649	6.05206e-52
-14.8	5.00676	2.71778e-52		-14.3	5.18182	1.84415e-52		-14.8	5.00676	1.64293e-53		-14.8	5.00676	1.29813e-52		-14.8	5.00676	2.44742e-52
-14.8	5.02703	1.09502e-52		-14.3	5.2028	7.41683e-53		-14.8	5.02703	6.60586e-54		-14.8	5.02703	5.23827e-53		-14.8	5.02703	9.86215e-53
-14.8	5.0473	4.39635e-53		-14.3	5.22378	2.97242e-53		-14.8	5.0473	2.64672e-54		-14.8	5.0473	2.10623e-53		-14.8	5.0473	3.95997e-53
-14.8	5.06757	1.75882e-53		-14.3	5.24475	1.18706e-53		-14.8	5.06757	1.05671e-54		-14.8	5.06757	8.4386e-54		-14.8	5.06757	1.58442e-53
-14.8	5.08784	7.01149e-54		-14.3	5.26573	4.72391e-54		-14.8	5.08784	4.20404e-55		-14.8	5.08784	3.36886e-54		-14.8	5.08784	6.31693e-54
-14.8	5.10811	2.78521e-54		-14.3	5.28671	1.87328e-54		-14.8	5.10811	1.66666e-55		-14.8	5.10811	1.34012e-54		-14.8	5.10811	2.50957e-54
-14.8	5.12838	1.10247e-54		-14.3	5.30769	7.40237e-55		-14.8	5.12838	6.58406e-56		-14.8	5.12838	5.31193e-55		-14.8	5.12838	9.93459e-55
-14.8	5.14865	4.34844e-55		-14.3	5.32867	2.9148e-55		-14.8	5.14865	2.59183e-56		-14.8	5.14865	2.09802e-55		-14.8	5.14865	3.91884e-55
-14.8	5.16892	1.70907e-55		-14.3	5.34965	1.14371e-55		-14.8	5.16892	1.01668e-56		-14.8	5.16892	8.25684e-56		-14.8	5.16892	1.54036e-55
-14.8	5.18919	6.69336e-56		-14.3	5.37063	4.47187e-56		-14.8	5.18919	3.97401e-57		-14.8	5.18919	3.23793e-56		-14.8	5.18919	6.03316e-56
-14.8	5.20946	2.61209e-56		-14.3	5.39161	1.74234e-56		-14.8	5.20946	1.54788e-57		-14.8	5.20946	1.26523e-56		-14.8	5.20946	2.35464e-56
-14.8	5.22973	1.01576e-56		-14.3	5.41259	6.76461e-57		-14.8	5.22973	6.00777e-58		-14.8	5.22973	4.92628e-57		-14.8	5.22973	9.15714e-57
-14.8	5.25	3.93596e-57		-14.3	5.43357	2.6171e-57		-14.8	5.25	2.32356e-58		-14.8	5.25	1.91126e-57		-14.8	5.25	3.54856e-57
-14.8	5.27027	1.51974e-57		-14.3	5.45454	1.00894e-57		-14.8	5.27027	8.95483e-59		-14.8	5.27027	7.38869e-58		-14.8	5.27027	1.37026e-57
-14.8	5.29054	5.84719e-58		-14.3	5.47552	3.87596e-58		-14.8	5.29054	3.43895e-59		-14.8	5.29054	2.8462e-58		-14.8	5.29054	5.27239e-58
-14.8	5.31081	2.24172e-58		-14.3	5.4965	1.48374e-58		-14.8	5.31081	1.31601e-59		-14.8	5.31081	1.09247e-58		-14.8	5.31081	2.02148e-58
-14.8	5.33108	8.56396e-59		-14.3	5.51748	5.65984e-59		-14.8	5.33108	5.01828e-60		-14.8	5.33108	4.17837e-59		-14.8	5.33108	7.72305e-59
-14.8	5.35135	3.26006e-59		-14.3	5.53846	2.15138e-59		-14.8	5.35135	1.90685e-60		-14.8	5.35135	1.5924e-59		-14.8	5.35135	2.94011e-59
-14.8	5.37162	1.23661e-59		-14.3	5.55944	8.14883e-60		-14.8	5.37162	7.22004e-61		-14.8	5.37162	6.0471e-60		-14.8	5.37162	1.11531e-59
-14.8	5.39189	4.67411e-60		-14.3	5.58042	3.07567e-60		-14.8	5.39189	2.72412e-61		-14.8	5.39189	2.28819e-60		-14.8	5.39189	4.21583e-60
-14.8	5.41216	1.76044e-60		-14.3	5.6014	1.15678e-60		-14.8	5.41216	1.02418e-61		-14.8	5.41216	8.6275e-61		-14.8	5.41216	1.58791e-60
-14.8	5.43243	6.60695e-61		-14.3	5.62238	4.33536e-61		-14.8	5.43243	3.83699e-62		-14.8	5.43243	3.24137e-61		-14.8	5.43243	5.95973e-61
-14.8	5.4527	2.4708e-61		-14.3	5.64336	1.61907e-61		-14.8	5.4527	1.43241e-62		-14.8	5.4527	1.21345e-61		-14.8	5.4527	2.22886e-61
-14.8	5.47297	9.20728e-62		-14.3	5.66434	6.02518e-62		-14.8	5.47297	5.3285e-63		-14.8	5.47297	4.52652e-62		-14.8	5.47297	8.30604e-62
-14.8	5.49324	3.41886e-62		-14.3	5.68532	2.23429e-62		-14.8	5.49324	1.97517e-63		-14.8	5.49324	1.68251e-62		-14.8	5.49324	3.08433e-62
-14.8	5.51351	1.26499e-62		-14.3	5.70629	8.25608e-63		-14.8	5.51351	7.29572e-64		-14.8	5.51351	6.23161e-63		-14.8	5.51351	1.14126e-62
-14.8	5.53378	4.66393e-63		-14.3	5.72727	3.03999e-63		-14.8	5.53378	2.6853e-64		-14.8	5.53378	2.29982e-63		-14.8	5.53378	4.20787e-63
-14.8	5.55405	1.71345e-63		-14.3	5.74825	1.11541e-63		-14.8	5.55405	9.84872e-65		-14.8	5.55405	8.45739e-64		-14.8	5.55405	1.54595e-63
-14.8	5.57432	6.2726e-64		-14.3	5.76923	4.07812e-64		-14.8	5.57432	3.59938e-65		-14.8	5.57432	3.09905e-64		-14.8	5.57432	5.65958e-64
-14.8	5.5946	2.28812e-64		-14.3	5.79021	1.48576e-64		-14.8	5.5946	1.3108e-65		-14.8	5.5946	1.13155e-64		-14.8	5.5946	2.06457e-64
-14.8	5.61487	8.31701e-65		-14.3	5.81119	5.39388e-65		-14.8	5.61487	4.75673e-66		-14.8	5.61487	4.11685e-65		-14.8	5.61487	7.50461e-65
-14.8	5.63514	3.01239e-65		-14.3	5.83217	1.95126e-65		-14.8	5.63514	1.72005e-66		-14.8	5.63514	1.49248e-65		-14.8	5.63514	2.71821e-65
-14.8	5.65541	1.0872e-65		-14.3	5.85315	7.03386e-66		-14.8	5.65541	6.19775e-67		-14.8	5.65541	5.39141e-66		-14.8	5.65541	9.81052e-66
-14.8	5.67568	3.90989e-66		-14.3	5.87413	2.52658e-66		-14.8	5.67568	2.22529e-67		-14.8	5.67568	1.94065e-66		-14.8	5.67568	3.52823e-66
-14.8	5.69595	1.40112e-66		-14.3	5.89511	9.04348e-67		-14.8	5.69595	7.96163e-68		-14.8	5.69595	6.9605e-67		-14.8	5.69595	1.26437e-66
-14.8	5.71622	5.00312e-67		-14.3	5.91608	3.22552e-67		-14.8	5.71622	2.83842e-68		-14.8	5.71622	2.48763e-67		-14.8	5.71622	4.51491e-67
-14.8	5.73649	1.78017e-67		-14.3	5.93706	1.14637e-67		-14.8	5.73649	1.00835e-68		-14.8	5.73649	8.8589e-68		-14.8	5.73649	1.60649e-67
-14.8	5.75676	6.31157e-68		-14.3	5.95804	4.05987e-68		-14.8	5.75676	3.5695e-69		-14.8	5.75676	3.14358e-68		-14.8	5.75676	5.69588e-68
-14.8	5.77703	2.22981e-68		-14.3	5.97902	1.43272e-68		-14.8	5.77703	1.25911e-69		-14.8	5.77703	1.11153e-68		-14.8	5.77703	2.01233e-68
-14.8	5.7973	7.84971e-69		-14.3	6	5.03813e-69		-14.8	5.7973	4.42565e-70		-14.8	5.7973	3.91621e-69		-14.8	5.7973	7.08419e-69
-14.8	5.81757	2.75356e-69		-14.25	0	0.000571365		-14.8	5.81757	1.55007e-70		-14.8	5.81757	1.37487e-69		-14.8	5.81757	2.48506e-69
-14.8	5.83784	9.62474e-70		-14.25	0.02098	0.00147		-14.8	5.83784	5.40986e-71		-14.8	5.83784	4.80959e-70		-14.8	5.83784	8.68633e-70
-14.8	5.85811	3.35227e-70		-14.25	0.04196	0.00294		-14.8	5.85811	1.88139e-71		-14.8	5.85811	1.6765e-70		-14.8	5.85811	3.02546e-70
-14.8	5.87838	1.16344e-70		-14.25	0.06294	0.00451		-14.8	5.87838	6.51978e-72		-14.8	5.87838	5.82306e-71		-14.8	5.87838	1.05002e-70
-14.8	5.89865	4.02347e-71		-14.25	0.08392	0.00582		-14.8	5.89865	2.25136e-72		-14.8	5.89865	2.01534e-71		-14.8	5.89865	3.63129e-71
-14.8	5.91892	1.38648e-71		-14.25	0.1049	0.00658		-14.8	5.91892	7.74668e-73		-14.8	5.91892	6.95018e-72		-14.8	5.91892	1.25134e-71
-14.8	5.93919	4.76079e-72		-14.25	0.12587	0.00663		-14.8	5.93919	2.65611e-73		-14.8	5.93919	2.38833e-72		-14.8	5.93919	4.29681e-72
-14.8	5.95946	1.62892e-72		-14.25	0.14685	0.00593		-14.8	5.95946	9.07473e-74		-14.8	5.95946	8.17789e-73		-14.8	5.95946	1.47018e-72
-14.8	5.97973	5.55359e-73		-14.25	0.16783	0.00457		-14.8	5.97973	3.08945e-74		-14.8	5.97973	2.79023e-73		-14.8	5.97973	5.01241e-73
-14.8	6	1.8867e-73		-14.25	0.18881	0.00275		-14.8	6	1.04806e-74		-14.8	6	9.4861e-74		-14.8	6	1.70285e-73
-14.75	0	0.000718887		-14.25	0.20979	0.000757075		-14.75	0	1.96681e-05		-14.75	0	0.00101		-14.75	0	0.00183
-14.75	0.02027	0.0015		-14.25	0.23077	0.00135		-14.75	0.02027	0.000136117		-14.75	0.02027	0.00205		-14.75	0.02027	0.0036
-14.75	0.04054	0.00231		-14.25	0.25175	0.00303		-14.75	0.04054	0.000362175		-14.75	0.04054	0.00297		-14.75	0.04054	0.00477
-14.75	0.06081	0.00308		-14.25	0.27273	0.00427		-14.75	0.06081	0.000607724		-14.75	0.06081	0.00376		-14.75	0.06081	0.00537
-14.75	0.08108	0.00377		-14.25	0.29371	0.00496		-14.75	0.08108	0.000823143		-14.75	0.08108	0.0045		-14.75	0.08108	0.00583
-14.75	0.10135	0.0043		-14.25	0.31468	0.00511		-14.75	0.10135	0.00097081		-14.75	0.10135	0.00518		-14.75	0.10135	0.0065
-14.75	0.12162	0.00462		-14.25	0.33566	0.00481		-14.75	0.12162	0.00103		-14.75	0.12162	0.00576		-14.75	0.12162	0.0075
-14.75	0.14189	0.00474		-14.25	0.35664	0.00421		-14.75	0.14189	0.000988562		-14.75	0.14189	0.0062		-14.75	0.14189	0.00866
-14.75	0.16216	0.0047		-14.25	0.37762	0.0035		-14.75	0.16216	0.000866831		-14.75	0.16216	0.00647		-14.75	0.16216	0.00969
-14.75	0.18243	0.00462		-14.25	0.3986	0.00291		-14.75	0.18243	0.000698163		-14.75	0.18243	0.00657		-14.75	0.18243	0.01038
-14.75	0.2027	0.00459		-14.25	0.41958	0.00261		-14.75	0.2027	0.000548365		-14.75	0.2027	0.00655		-14.75	0.2027	0.01062
-14.75	0.22297	0.00465		-14.25	0.44056	0.00262		-14.75	0.22297	0.000509525		-14.75	0.22297	0.00647		-14.75	0.22297	0.01047
-14.75	0.24324	0.0048		-14.25	0.46154	0.00278		-14.75	0.24324	0.000601025		-14.75	0.24324	0.00641		-14.75	0.24324	0.01007
-14.75	0.26351	0.00496		-14.25	0.48252	0.00294		-14.75	0.26351	0.000737411		-14.75	0.26351	0.0064		-14.75	0.26351	0.00962
-14.75	0.28378	0.00507		-14.25	0.5035	0.00301		-14.75	0.28378	0.000850614		-14.75	0.28378	0.00645		-14.75	0.28378	0.0093
-14.75	0.30405	0.0051		-14.25	0.52448	0.003		-14.75	0.30405	0.000913249		-14.75	0.30405	0.00649		-14.75	0.30405	0.00917
-14.75	0.32432	0.00503		-14.25	0.54546	0.00291		-14.75	0.32432	0.000921269		-14.75	0.32432	0.00649		-14.75	0.32432	0.00917
-14.75	0.34459	0.00488		-14.25	0.56643	0.00277		-14.75	0.34459	0.000884052		-14.75	0.34459	0.00642		-14.75	0.34459	0.00918
-14.75	0.36486	0.0047		-14.25	0.58741	0.0026		-14.75	0.36486	0.000818719		-14.75	0.36486	0.00626		-14.75	0.36486	0.00911
-14.75	0.38514	0.00451		-14.25	0.60839	0.00242		-14.75	0.38514	0.000745435		-14.75	0.38514	0.00603		-14.75	0.38514	0.00889
-14.75	0.40541	0.00432		-14.25	0.62937	0.00224		-14.75	0.40541	0.000682374		-14.75	0.40541	0.00576		-14.75	0.40541	0.00855
-14.75	0.42568	0.00416		-14.25	0.65035	0.00206		-14.75	0.42568	0.00064039		-14.75	0.42568	0.00546		-14.75	0.42568	0.00813
-14.75	0.44595	0.00401		-14.25	0.67133	0.00188		-14.75	0.44595	0.000619915		-14.75	0.44595	0.00516		-14.75	0.44595	0.00768
-14.75	0.46622	0.00386		-14.25	0.69231	0.00172		-14.75	0.46622	0.000613387		-14.75	0.46622	0.00485		-14.75	0.46622	0.00723
-14.75	0.48649	0.0037		-14.25	0.71329	0.00157		-14.75	0.48649	0.000611354		-14.75	0.48649	0.00455		-14.75	0.48649	0.00681
-14.75	0.50676	0.00353		-14.25	0.73427	0.00145		-14.75	0.50676	0.000606995		-14.75	0.50676	0.00425		-14.75	0.50676	0.00641
-14.75	0.52703	0.00335		-14.25	0.75525	0.00134		-14.75	0.52703	0.000597138		-14.75	0.52703	0.00396		-14.75	0.52703	0.00604
-14.75	0.5473	0.00316		-14.25	0.77622	0.00126		-14.75	0.5473	0.000581297		-14.75	0.5473	0.00369		-14.75	0.5473	0.00569
-14.75	0.56757	0.00296		-14.25	0.7972	0.00119		-14.75	0.56757	0.000560355		-14.75	0.56757	0.00344		-14.75	0.56757	0.00536
-14.75	0.58784	0.00277		-14.25	0.81818	0.00112		-14.75	0.58784	0.0005356		-14.75	0.58784	0.00323		-14.75	0.58784	0.00505
-14.75	0.60811	0.00257		-14.25	0.83916	0.00106		-14.75	0.60811	0.000508262		-14.75	0.60811	0.00306		-14.75	0.60811	0.00475
-14.75	0.62838	0.00239		-14.25	0.86014	0.000992048		-14.75	0.62838	0.000479407		-14.75	0.62838	0.00291		-14.75	0.62838	0.00448
-14.75	0.64865	0.00221		-14.25	0.88112	0.00092187		-14.75	0.64865	0.000449976		-14.75	0.64865	0.00278		-14.75	0.64865	0.00422
-14.75	0.66892	0.00205		-14.25	0.9021	0.000848235		-14.75	0.66892	0.000420832		-14.75	0.66892	0.00266		-14.75	0.66892	0.00397
-14.75	0.68919	0.0019		-14.25	0.92308	0.000772169		-14.75	0.68919	0.000392727		-14.75	0.68919	0.00254		-14.75	0.68919	0.00372
-14.75	0.70946	0.00177		-14.25	0.94406	0.000695191		-14.75	0.70946	0.00036622		-14.75	0.70946	0.00241		-14.75	0.70946	0.00349
-14.75	0.72973	0.00165		-14.25	0.96503	0.000618969		-14.75	0.72973	0.000341584		-14.75	0.72973	0.00227		-14.75	0.72973	0.00325
-14.75	0.75	0.00154		-14.25	0.98601	0.00054508		-14.75	0.75	0.000318778		-14.75	0.75	0.00213		-14.75	0.75	0.00301
-14.75	0.77027	0.00143		-14.25	1.00699	0.000474873		-14.75	0.77027	0.000297506		-14.75	0.77027	0.00197		-14.75	0.77027	0.00278
-14.75	0.79054	0.00133		-14.25	1.02797	0.000409395		-14.75	0.79054	0.000277327		-14.75	0.79054	0.00181		-14.75	0.79054	0.00254
-14.75	0.81081	0.00123		-14.25	1.04895	0.000349372		-14.75	0.81081	0.000257792		-14.75	0.81081	0.00165		-14.75	0.81081	0.00231
-14.75	0.83108	0.00112		-14.25	1.06993	0.000295224		-14.75	0.83108	0.000238553		-14.75	0.83108	0.00149		-14.75	0.83108	0.00209
-14.75	0.85135	0.00102		-14.25	1.09091	0.0002471		-14.75	0.85135	0.000219417		-14.75	0.85135	0.00133		-14.75	0.85135	0.00188
-14.75	0.87162	0.000924177		-14.25	1.11189	0.000204922		-14.75	0.87162	0.000200351		-14.75	0.87162	0.00118		-14.75	0.87162	0.00167
-14.75	0.89189	0.000827616		-14.25	1.13287	0.000168437		-14.75	0.89189	0.000181453		-14.75	0.89189	0.00103		-14.75	0.89189	0.00147
-14.75	0.91216	0.000734579		-14.25	1.15385	0.000137262		-14.75	0.91216	0.000162909		-14.75	0.91216	0.000896375		-14.75	0.91216	0.00129
-14.75	0.93243	0.000646131		-14.25	1.17483	0.000110934		-14.75	0.93243	0.000144944		-14.75	0.93243	0.000771581		-14.75	0.93243	0.00112
-14.75	0.9527	0.000563199		-14.25	1.1958	8.89436e-05		-14.75	0.9527	0.000127785		-14.75	0.9527	0.000658167		-14.75	0.9527	0.000966829
-14.75	0.97297	0.000486504		-14.25	1.21678	7.07667e-05		-14.75	0.97297	0.000111635		-14.75	0.97297	0.000556446		-14.75	0.97297	0.000826554
-14.75	0.99324	0.000416529		-14.25	1.23776	5.58907e-05		-14.75	0.99324	9.66508e-05		-14.75	0.99324	0.000466356		-14.75	0.99324	0.000700937
-14.75	1.01351	0.000353515		-14.25	1.25874	4.38304e-05		-14.75	1.01351	8.29418e-05		-14.75	1.01351	0.000387531		-14.75	1.01351	0.000589657
-14.75	1.03378	0.00029748		-14.25	1.27972	3.41402e-05		-14.75	1.03378	7.05658e-05		-14.75	1.03378	0.000319362		-14.75	1.03378	0.000492117
-14.75	1.05405	0.000248249		-14.25	1.3007	2.64204e-05		-14.75	1.05405	5.9534e-05		-14.75	1.05405	0.000261063		-14.75	1.05405	0.000407506
-14.75	1.07432	0.000205492		-14.25	1.32168	2.03198e-05		-14.75	1.07432	4.98182e-05		-14.75	1.07432	0.000211739		-14.75	1.07432	0.000334849
-14.75	1.0946	0.000168768		-14.25	1.34266	1.55357e-05		-14.75	1.0946	4.13588e-05		-14.75	1.0946	0.000170438		-14.75	1.0946	0.000273072
-14.75	1.11487	0.000137555		-14.25	1.36364	1.18113e-05		-14.75	1.11487	3.40732e-05		-14.75	1.11487	0.000136193		-14.75	1.11487	0.000221047
-14.75	1.13514	0.000111293		-14.25	1.38461	8.93165e-06		-14.75	1.13514	2.78632e-05		-14.75	1.13514	0.000108067		-14.75	1.13514	0.000177644
-14.75	1.15541	8.94071e-05		-14.25	1.40559	6.71974e-06		-14.75	1.15541	2.26222e-05		-14.75	1.15541	8.51749e-05		-14.75	1.15541	0.000141759
-14.75	1.17568	7.13349e-05		-14.25	1.42657	5.03118e-06		-14.75	1.17568	1.82406e-05		-14.75	1.17568	6.67018e-05		-14.75	1.17568	0.000112351
-14.75	1.19595	5.65412e-05		-14.25	1.44755	3.74965e-06		-14.75	1.19595	1.46104e-05		-14.75	1.19595	5.19161e-05		-14.75	1.19595	8.84542e-05
-14.75	1.21622	4.45315e-05		-14.25	1.46853	2.78237e-06		-14.75	1.21622	1.16284e-05		-14.75	1.21622	4.01731e-05		-14.75	1.21622	6.91937e-05
-14.75	1.23649	3.48587e-05		-14.25	1.48951	2.05606e-06		-14.75	1.23649	9.19892e-06		-14.75	1.23649	3.09146e-05		-14.75	1.23649	5.3792e-05
-14.75	1.25676	2.71265e-05		-14.25	1.51049	1.51338e-06		-14.75	1.25676	7.23492e-06		-14.75	1.25676	2.36652e-05		-14.75	1.25676	4.15688e-05
-14.75	1.27703	2.09898e-05		-14.25	1.53147	1.10975e-06		-14.75	1.27703	5.6589e-06		-14.75	1.27703	1.80254e-05		-14.75	1.27703	3.19384e-05
-14.75	1.2973	1.61526e-05		-14.25	1.55245	8.10866e-07		-14.75	1.2973	4.40299e-06		-14.75	1.2973	1.36647e-05		-14.75	1.2973	2.44033e-05
-14.75	1.31757	1.23645e-05		-14.25	1.57343	5.90449e-07		-14.75	1.31757	3.40872e-06		-14.75	1.31757	1.0312e-05		-14.75	1.31757	1.85466e-05
-14.75	1.33784	9.41656e-06		-14.25	1.59441	4.28534e-07		-14.75	1.33784	2.62642e-06		-14.75	1.33784	7.74819e-06		-14.75	1.33784	1.40234e-05
-14.75	1.35811	7.13602e-06		-14.25	1.61538	3.10034e-07		-14.75	1.35811	2.01445e-06		-14.75	1.35811	5.79752e-06		-14.75	1.35811	1.05511e-05
-14.75	1.37838	5.38189e-06		-14.25	1.63636	2.23613e-07		-14.75	1.37838	1.53831e-06		-14.75	1.37838	4.32042e-06		-14.75	1.37838	7.90084e-06
-14.75	1.39865	4.04009e-06		-14.25	1.65734	1.60799e-07		-14.75	1.39865	1.16973e-06		-14.75	1.39865	3.20697e-06		-14.75	1.39865	5.8892e-06
-14.75	1.41892	3.01911e-06		-14.25	1.67832	1.15292e-07		-14.75	1.41892	8.85777e-07		-14.75	1.41892	2.37126e-06		-14.75	1.41892	4.37032e-06
-14.75	1.43919	2.24622e-06		-14.25	1.6993	8.24251e-08		-14.75	1.43919	6.68018e-07		-14.75	1.43919	1.74662e-06		-14.75	1.43919	3.22926e-06
-14.75	1.45946	1.66403e-06		-14.25	1.72028	5.87604e-08		-14.75	1.45946	5.01752e-07		-14.75	1.45946	1.28162e-06		-14.75	1.45946	2.37617e-06
-14.75	1.47973	1.22757e-06		-14.25	1.74126	4.17716e-08		-14.75	1.47973	3.75341e-07		-14.75	1.47973	9.36832e-07		-14.75	1.47973	1.74133e-06
-14.75	1.5	9.01891e-07		-14.25	1.76224	2.96109e-08		-14.75	1.5	2.7963e-07		-14.75	1.5	6.8217e-07		-14.75	1.5	1.27102e-06
-14.75	1.52027	6.59968e-07		-14.25	1.78322	2.09313e-08		-14.75	1.52027	2.07465e-07		-14.75	1.52027	4.94806e-07		-14.75	1.52027	9.24106e-07
-14.75	1.54054	4.81051e-07		-14.25	1.8042	1.4754e-08		-14.75	1.54054	1.53278e-07		-14.75	1.54054	3.57491e-07		-14.75	1.54054	6.69291e-07
-14.75	1.56081	3.49298e-07		-14.25	1.82518	1.03701e-08		-14.75	1.56081	1.12762e-07		-14.75	1.56081	2.57249e-07		-14.75	1.56081	4.82891e-07
-14.75	1.58108	2.52679e-07		-14.25	1.84615	7.26781e-09		-14.75	1.58108	8.25974e-08		-14.75	1.58108	1.84363e-07		-14.75	1.58108	3.47087e-07
-14.75	1.60135	1.82115e-07		-14.25	1.86713	5.07881e-09		-14.75	1.60135	6.02365e-08		-14.75	1.60135	1.31579e-07		-14.75	1.60135	2.48537e-07
-14.75	1.62162	1.30785e-07		-14.25	1.88811	3.53868e-09		-14.75	1.62162	4.37343e-08		-14.75	1.62162	9.35111e-08		-14.75	1.62162	1.77302e-07
-14.75	1.64189	9.35917e-08		-14.25	1.90909	2.45827e-09		-14.75	1.64189	3.16107e-08		-14.75	1.64189	6.61708e-08		-14.75	1.64189	1.2601e-07
-14.75	1.66216	6.67437e-08		-14.25	1.93007	1.70258e-09		-14.75	1.66216	2.27448e-08		-14.75	1.66216	4.66189e-08		-14.75	1.66216	8.92205e-08
-14.75	1.68243	4.74359e-08		-14.25	1.95105	1.17561e-09		-14.75	1.68243	1.62914e-08		-14.75	1.68243	3.26977e-08		-14.75	1.68243	6.29353e-08
-14.75	1.7027	3.36012e-08		-14.25	1.97203	8.0924e-10		-14.75	1.7027	1.16162e-08		-14.75	1.7027	2.28297e-08		-14.75	1.7027	4.42273e-08
-14.75	1.72297	2.37234e-08		-14.25	1.99301	5.55315e-10		-14.75	1.72297	8.24505e-09		-14.75	1.72297	1.58664e-08		-14.75	1.72297	3.09635e-08
-14.75	1.74324	1.66955e-08		-14.25	2.01399	3.79868e-10		-14.75	1.74324	5.82585e-09		-14.75	1.74324	1.09755e-08		-14.75	1.74324	2.1596e-08
-14.75	1.76351	1.17123e-08		-14.25	2.03497	2.59027e-10		-14.75	1.76351	4.09799e-09		-14.75	1.76351	7.55627e-09		-14.75	1.76351	1.50058e-08
-14.75	1.78378	8.19084e-09		-14.25	2.05594	1.76062e-10		-14.75	1.78378	2.86974e-09		-14.75	1.78378	5.1773e-09		-14.75	1.78378	1.03875e-08
-14.75	1.80405	5.71048e-09		-14.25	2.07692	1.19284e-10		-14.75	1.80405	2.00073e-09		-14.75	1.80405	3.53011e-09		-14.75	1.80405	7.16355e-09
-14.75	1.82432	3.9691e-09		-14.25	2.0979	8.05529e-11		-14.75	1.82432	1.38877e-09		-14.75	1.82432	2.39518e-09		-14.75	1.82432	4.92178e-09
-14.75	1.8446	2.75042e-09		-14.25	2.11888	5.42199e-11		-14.75	1.8446	9.59816e-10		-14.75	1.8446	1.61708e-09		-14.75	1.8446	3.36898e-09
-14.75	1.86487	1.90022e-09		-14.25	2.13986	3.63751e-11		-14.75	1.86487	6.60511e-10		-14.75	1.86487	1.0863e-09		-14.75	1.86487	2.29758e-09
-14.75	1.88514	1.30893e-09		-14.25	2.16084	2.43226e-11		-14.75	1.88514	4.52614e-10		-14.75	1.88514	7.26061e-10		-14.75	1.88514	1.56118e-09
-14.75	1.90541	8.98967e-10		-14.25	2.18182	1.62096e-11		-14.75	1.90541	3.08854e-10		-14.75	1.90541	4.8282e-10		-14.75	1.90541	1.05697e-09
-14.75	1.92568	6.15581e-10		-14.25	2.2028	1.07667e-11		-14.75	1.92568	2.09882e-10		-14.75	1.92568	3.19426e-10		-14.75	1.92568	7.13043e-10
-14.75	1.94595	4.20285e-10		-14.25	2.22378	7.12755e-12		-14.75	1.94595	1.42041e-10		-14.75	1.94595	2.10239e-10		-14.75	1.94595	4.79335e-10
-14.75	1.96622	2.861e-10		-14.25	2.24476	4.7026e-12		-14.75	1.96622	9.57392e-11		-14.75	1.96622	1.37658e-10		-14.75	1.96622	3.21112e-10
-14.75	1.98649	1.9418e-10		-14.25	2.26573	3.09224e-12		-14.75	1.98649	6.42715e-11		-14.75	1.98649	8.96642e-11		-14.75	1.98649	2.14385e-10
-14.75	2.00676	1.31401e-10		-14.25	2.28671	2.02649e-12		-14.75	2.00676	4.29751e-11		-14.75	2.00676	5.80976e-11		-14.75	2.00676	1.42653e-10
-14.75	2.02703	8.86527e-11		-14.25	2.30769	1.32357e-12		-14.75	2.02703	2.8622e-11		-14.75	2.02703	3.74461e-11		-14.75	2.02703	9.46115e-11
-14.75	2.0473	5.96318e-11		-14.25	2.32867	8.61551e-13		-14.75	2.0473	1.89881e-11		-14.75	2.0473	2.40081e-11		-14.75	2.0473	6.25484e-11
-14.75	2.06757	3.99896e-11		-14.25	2.34965	5.58914e-13		-14.75	2.06757	1.2548e-11		-14.75	2.06757	1.5311e-11		-14.75	2.06757	4.12219e-11
-14.75	2.08784	2.67355e-11		-14.25	2.37063	3.61357e-13		-14.75	2.08784	8.26025e-12		-14.75	2.08784	9.71275e-12		-14.75	2.08784	2.70839e-11
-14.75	2.10811	1.78193e-11		-14.25	2.39161	2.32839e-13		-14.75	2.10811	5.41683e-12		-14.75	2.10811	6.12875e-12		-14.75	2.10811	1.77416e-11
-14.75	2.12838	1.18398e-11		-14.25	2.41259	1.49521e-13		-14.75	2.12838	3.53867e-12		-14.75	2.12838	3.84679e-12		-14.75	2.12838	1.1588e-11
-14.75	2.14865	7.84212e-12		-14.25	2.43357	9.56911e-14		-14.75	2.14865	2.30298e-12		-14.75	2.14865	2.40179e-12		-14.75	2.14865	7.54707e-12
-14.75	2.16892	5.17788e-12		-14.25	2.45455	6.10333e-14		-14.75	2.16892	1.49314e-12		-14.75	2.16892	1.49177e-12		-14.75	2.16892	4.90156e-12
-14.75	2.18919	3.40789e-12		-14.25	2.47552	3.8796e-14		-14.75	2.18919	9.6445e-13		-14.75	2.18919	9.21803e-13		-14.75	2.18919	3.17467e-12
-14.75	2.20946	2.23575e-12		-14.25	2.4965	2.45771e-14		-14.75	2.20946	6.20635e-13		-14.75	2.20946	5.66755e-13		-14.75	2.20946	2.05065e-12
-14.75	2.22973	1.46202e-12		-14.25	2.51748	1.55166e-14		-14.75	2.22973	3.97904e-13		-14.75	2.22973	3.4678e-13		-14.75	2.22973	1.32109e-12
-14.75	2.25	9.52946e-13		-14.25	2.53846	9.76305e-15		-14.75	2.25	2.54163e-13		-14.75	2.25	2.11217e-13		-14.75	2.25	8.48861e-13
-14.75	2.27027	6.19093e-13		-14.25	2.55944	6.12204e-15		-14.75	2.27027	1.6175e-13		-14.75	2.27027	1.28107e-13		-14.75	2.27027	5.4402e-13
-14.75	2.29054	4.00874e-13		-14.25	2.58042	3.82585e-15		-14.75	2.29054	1.02561e-13		-14.75	2.29054	7.74117e-14		-14.75	2.29054	3.47758e-13
-14.75	2.31081	2.58711e-13		-14.25	2.6014	2.38276e-15		-14.75	2.31081	6.47943e-14		-14.75	2.31081	4.6635e-14		-14.75	2.31081	2.21732e-13
-14.75	2.33108	1.66407e-13		-14.25	2.62238	1.47895e-15		-14.75	2.33108	4.07861e-14		-14.75	2.33108	2.80325e-14		-14.75	2.33108	1.41016e-13
-14.75	2.35135	1.06676e-13		-14.25	2.64336	9.14837e-16		-14.75	2.35135	2.5581e-14		-14.75	2.35135	1.68316e-14		-14.75	2.35135	8.94542e-14
-14.75	2.37162	6.81549e-14		-14.25	2.66434	5.63965e-16		-14.75	2.37162	1.59868e-14		-14.75	2.37162	1.01082e-14		-14.75	2.37162	5.66003e-14
-14.75	2.39189	4.33967e-14		-14.25	2.68532	3.4648e-16		-14.75	2.39189	9.95522e-15		-14.75	2.39189	6.08066e-15		-14.75	2.39189	3.57204e-14
-14.75	2.41216	2.75384e-14		-14.25	2.70629	2.12139e-16		-14.75	2.41216	6.17727e-15		-14.75	2.41216	3.66999e-15		-14.75	2.41216	2.24845e-14
-14.75	2.43243	1.74157e-14		-14.25	2.72727	1.29442e-16		-14.75	2.43243	3.81951e-15		-14.75	2.43243	2.22584e-15		-14.75	2.43243	1.4116e-14
-14.75	2.4527	1.09763e-14		-14.25	2.74825	7.87132e-17		-14.75	2.4527	2.35338e-15		-14.75	2.4527	1.35835e-15		-14.75	2.4527	8.83873e-15
-14.75	2.47297	6.89421e-15		-14.25	2.76923	4.77014e-17		-14.75	2.47297	1.44498e-15		-14.75	2.47297	8.34831e-16		-14.75	2.47297	5.51951e-15
-14.75	2.49324	4.3154e-15		-14.25	2.79021	2.88089e-17		-14.75	2.49324	8.84145e-16		-14.75	2.49324	5.16848e-16		-14.75	2.49324	3.43741e-15
-14.75	2.51351	2.69193e-15		-14.25	2.81119	1.73393e-17		-14.75	2.51351	5.39124e-16		-14.75	2.51351	3.22202e-16		-14.75	2.51351	2.13484e-15
-14.75	2.53378	1.67345e-15		-14.25	2.83217	1.04003e-17		-14.75	2.53378	3.27617e-16		-14.75	2.53378	2.02057e-16		-14.75	2.53378	1.32217e-15
-14.75	2.55405	1.03672e-15		-14.25	2.85315	6.21687e-18		-14.75	2.55405	1.98411e-16		-14.75	2.55405	1.27292e-16		-14.75	2.55405	8.16549e-16
-14.75	2.57432	6.4005e-16		-14.25	2.87413	3.70341e-18		-14.75	2.57432	1.19756e-16		-14.75	2.57432	8.04335e-17		-14.75	2.57432	5.02842e-16
-14.75	2.5946	3.93791e-16		-14.25	2.89511	2.19856e-18		-14.75	2.5946	7.20392e-17		-14.75	2.5946	5.09e-17		-14.75	2.5946	3.08759e-16
-14.75	2.61487	2.41445e-16		-14.25	2.91608	1.30071e-18		-14.75	2.61487	4.31907e-17		-14.75	2.61487	3.22134e-17		-14.75	2.61487	1.89029e-16
-14.75	2.63514	1.47527e-16		-14.25	2.93706	7.66878e-19		-14.75	2.63514	2.58088e-17		-14.75	2.63514	2.03648e-17		-14.75	2.63514	1.15384e-16
-14.75	2.65541	8.98303e-17		-14.25	2.95804	4.50582e-19		-14.75	2.65541	1.53714e-17		-14.75	2.65541	1.28479e-17		-14.75	2.65541	7.0219e-17
-14.75	2.67568	5.45097e-17		-14.25	2.97902	2.6383e-19		-14.75	2.67568	9.12492e-18		-14.75	2.67568	8.0829e-18		-14.75	2.67568	4.26029e-17
-14.75	2.69595	3.29629e-17		-14.25	3	1.53948e-19		-14.75	2.69595	5.39915e-18		-14.75	2.69595	5.06813e-18		-14.75	2.69595	2.57684e-17
-14.75	2.71622	1.98644e-17		-14.25	3.02098	8.95207e-20		-14.75	2.71622	3.18425e-18		-14.75	2.71622	3.16589e-18		-14.75	2.71622	1.55376e-17
-14.75	2.73649	1.19296e-17		-14.25	3.04196	5.18766e-20		-14.75	2.73649	1.87189e-18		-14.75	2.73649	1.96965e-18		-14.75	2.73649	9.33931e-18
-14.75	2.75676	7.13967e-18		-14.25	3.06294	2.99583e-20		-14.75	2.75676	1.09686e-18		-14.75	2.75676	1.22023e-18		-14.75	2.75676	5.5959e-18
-14.75	2.77703	4.25825e-18		-14.25	3.08392	1.72409e-20		-14.75	2.77703	6.40653e-19		-14.75	2.77703	7.52662e-19		-14.75	2.77703	3.34224e-18
-14.75	2.7973	2.53097e-18		-14.25	3.1049	9.8878e-21		-14.75	2.7973	3.72992e-19		-14.75	2.7973	4.62201e-19		-14.75	2.7973	1.98978e-18
-14.75	2.81757	1.49914e-18		-14.25	3.12587	5.65111e-21		-14.75	2.81757	2.16463e-19		-14.75	2.81757	2.82565e-19		-14.75	2.81757	1.18077e-18
-14.75	2.83784	8.84919e-19		-14.25	3.14685	3.21856e-21		-14.75	2.83784	1.25222e-19		-14.75	2.83784	1.71971e-19		-14.75	2.83784	6.98399e-19
-14.75	2.85811	5.20555e-19		-14.25	3.16783	1.82677e-21		-14.75	2.85811	7.22087e-20		-14.75	2.85811	1.04194e-19		-14.75	2.85811	4.11732e-19
-14.75	2.87838	3.05165e-19		-14.25	3.18881	1.03323e-21		-14.75	2.87838	4.15064e-20		-14.75	2.87838	6.28482e-20		-14.75	2.87838	2.4193e-19
-14.75	2.89865	1.78282e-19		-14.25	3.20979	5.8238e-22		-14.75	2.89865	2.37825e-20		-14.75	2.89865	3.77409e-20		-14.75	2.89865	1.41683e-19
-14.75	2.91892	1.03797e-19		-14.25	3.23077	3.27119e-22		-14.75	2.91892	1.35837e-20		-14.75	2.91892	2.2564e-20		-14.75	2.91892	8.26983e-20
-14.75	2.93919	6.02235e-20		-14.25	3.25175	1.83103e-22		-14.75	2.93919	7.73387e-21		-14.75	2.93919	1.34313e-20		-14.75	2.93919	4.81078e-20
-14.75	2.95946	3.4822e-20		-14.25	3.27273	1.02136e-22		-14.75	2.95946	4.38931e-21		-14.75	2.95946	7.96034e-21		-14.75	2.95946	2.78913e-20
-14.75	2.97973	2.00654e-20		-14.25	3.29371	5.67739e-23		-14.75	2.97973	2.48323e-21		-14.75	2.97973	4.69758e-21		-14.75	2.97973	1.61158e-20
-14.75	3	1.15226e-20		-14.25	3.31468	3.14492e-23		-14.75	3	1.40042e-21		-14.75	3	2.76033e-21		-14.75	3	9.28017e-21
-14.75	3.02027	6.59412e-21		-14.25	3.33566	1.73604e-23		-14.75	3.02027	7.87265e-22		-14.75	3.02027	1.61512e-21		-14.75	3.02027	5.32574e-21
-14.75	3.04054	3.76072e-21		-14.25	3.35664	9.54993e-24		-14.75	3.04054	4.4117e-22		-14.75	3.04054	9.41066e-22		-14.75	3.04054	3.04591e-21
-14.75	3.06081	2.13743e-21		-14.25	3.37762	5.23514e-24		-14.75	3.06081	2.46441e-22		-14.75	3.06081	5.46036e-22		-14.75	3.06081	1.73606e-21
-14.75	3.08108	1.21065e-21		-14.25	3.3986	2.85986e-24		-14.75	3.08108	1.37228e-22		-14.75	3.08108	3.15515e-22		-14.75	3.08108	9.8609e-22
-14.75	3.10135	6.83369e-22		-14.25	3.41958	1.55686e-24		-14.75	3.10135	7.61719e-23		-14.75	3.10135	1.81564e-22		-14.75	3.10135	5.58176e-22
-14.75	3.12162	3.84412e-22		-14.25	3.44056	8.4458e-25		-14.75	3.12162	4.21474e-23		-14.75	3.12162	1.04055e-22		-14.75	3.12162	3.14865e-22
-14.75	3.14189	2.15499e-22		-14.25	3.46154	4.56584e-25		-14.75	3.14189	2.32472e-23		-14.75	3.14189	5.9392e-23		-14.75	3.14189	1.77e-22
-14.75	3.16216	1.20393e-22		-14.25	3.48252	2.45973e-25		-14.75	3.16216	1.27819e-23		-14.75	3.16216	3.37627e-23		-14.75	3.16216	9.91556e-23
-14.75	3.18243	6.7029e-23		-14.25	3.5035	1.32051e-25		-14.75	3.18243	7.00559e-24		-14.75	3.18243	1.91161e-23		-14.75	3.18243	5.53543e-23
-14.75	3.2027	3.71904e-23		-14.25	3.52448	7.0645e-26		-14.75	3.2027	3.82755e-24		-14.75	3.2027	1.07802e-23		-14.75	3.2027	3.07946e-23
-14.75	3.22297	2.05638e-23		-14.25	3.54546	3.76625e-26		-14.75	3.22297	2.0846e-24		-14.75	3.22297	6.05512e-24		-14.75	3.22297	1.7072e-23
-14.75	3.24324	1.13314e-23		-14.25	3.56643	2.00089e-26		-14.75	3.24324	1.13176e-24		-14.75	3.24324	3.38767e-24		-14.75	3.24324	9.43145e-24
-14.75	3.26351	6.22255e-24		-14.25	3.58741	1.05931e-26		-14.75	3.26351	6.12509e-25		-14.75	3.26351	1.88785e-24		-14.75	3.26351	5.19227e-24
-14.75	3.28378	3.40531e-24		-14.25	3.60839	5.58867e-27		-14.75	3.28378	3.30446e-25		-14.75	3.28378	1.04793e-24		-14.75	3.28378	2.84851e-24
-14.75	3.30405	1.85717e-24		-14.25	3.62937	2.93819e-27		-14.75	3.30405	1.77713e-25		-14.75	3.30405	5.79426e-25		-14.75	3.30405	1.55725e-24
-14.75	3.32432	1.00936e-24		-14.25	3.65035	1.53935e-27		-14.75	3.32432	9.52723e-26		-14.75	3.32432	3.19136e-25		-14.75	3.32432	8.48362e-25
-14.75	3.3446	5.46699e-25		-14.25	3.67133	8.03679e-28		-14.75	3.3446	5.09151e-26		-14.75	3.3446	1.75094e-25		-14.75	3.3446	4.60556e-25
-14.75	3.36487	2.95088e-25		-14.25	3.69231	4.18131e-28		-14.75	3.36487	2.71242e-26		-14.75	3.36487	9.5695e-26		-14.75	3.36487	2.4915e-25
-14.75	3.38514	1.5873e-25		-14.25	3.71329	2.16784e-28		-14.75	3.38514	1.44046e-26		-14.75	3.38514	5.20999e-26		-14.75	3.38514	1.34313e-25
-14.75	3.40541	8.50874e-26		-14.25	3.73427	1.12003e-28		-14.75	3.40541	7.62564e-27		-14.75	3.40541	2.82567e-26		-14.75	3.40541	7.21525e-26
-14.75	3.42568	4.54542e-26		-14.25	3.75524	5.76655e-29		-14.75	3.42568	4.02424e-27		-14.75	3.42568	1.52667e-26		-14.75	3.42568	3.86243e-26
-14.75	3.44595	2.41982e-26		-14.25	3.77622	2.95862e-29		-14.75	3.44595	2.11701e-27		-14.75	3.44595	8.21706e-27		-14.75	3.44595	2.06037e-26
-14.75	3.46622	1.28378e-26		-14.25	3.7972	1.51268e-29		-14.75	3.46622	1.11018e-27		-14.75	3.46622	4.40594e-27		-14.75	3.46622	1.09523e-26
-14.75	3.48649	6.78735e-27		-14.25	3.81818	7.70708e-30		-14.75	3.48649	5.80359e-28		-14.75	3.48649	2.35351e-27		-14.75	3.48649	5.80154e-27
-14.75	3.50676	3.57609e-27		-14.25	3.83916	3.91308e-30		-14.75	3.50676	3.02433e-28		-14.75	3.50676	1.25244e-27		-14.75	3.50676	3.06234e-27
-14.75	3.52703	1.87764e-27		-14.25	3.86014	1.97985e-30		-14.75	3.52703	1.57105e-28		-14.75	3.52703	6.63988e-28		-14.75	3.52703	1.61079e-27
-14.75	3.5473	9.82464e-28		-14.25	3.88112	9.98236e-31		-14.75	3.5473	8.13538e-29		-14.75	3.5473	3.50698e-28		-14.75	3.5473	8.44304e-28
-14.75	3.56757	5.12291e-28		-14.25	3.9021	5.01555e-31		-14.75	3.56757	4.19945e-29		-14.75	3.56757	1.84536e-28		-14.75	3.56757	4.40994e-28
-14.75	3.58784	2.66203e-28		-14.25	3.92308	2.51125e-31		-14.75	3.58784	2.16088e-29		-14.75	3.58784	9.67398e-29		-14.75	3.58784	2.29531e-28
-14.75	3.60811	1.3785e-28		-14.25	3.94406	1.25298e-31		-14.75	3.60811	1.10838e-29		-14.75	3.60811	5.05255e-29		-14.75	3.60811	1.19048e-28
-14.75	3.62838	7.11366e-29		-14.25	3.96503	6.22999e-32		-14.75	3.62838	5.66721e-30		-14.75	3.62838	2.62906e-29		-14.75	3.62838	6.15288e-29
-14.75	3.64865	3.65827e-29		-14.25	3.98601	3.08684e-32		-14.75	3.64865	2.88846e-30		-14.75	3.64865	1.36295e-29		-14.75	3.64865	3.16889e-29
-14.75	3.66892	1.87479e-29		-14.25	4.00699	1.52415e-32		-14.75	3.66892	1.4675e-30		-14.75	3.66892	7.03959e-30		-14.75	3.66892	1.62634e-29
-14.75	3.68919	9.57461e-30		-14.25	4.02797	7.49937e-33		-14.75	3.68919	7.43188e-31		-14.75	3.68919	3.62252e-30		-14.75	3.68919	8.31739e-30
-14.75	3.70946	4.87285e-30		-14.25	4.04895	3.67712e-33		-14.75	3.70946	3.75171e-31		-14.75	3.70946	1.85725e-30		-14.75	3.70946	4.23874e-30
-14.75	3.72973	2.47137e-30		-14.25	4.06993	1.79671e-33		-14.75	3.72973	1.88784e-31		-14.75	3.72973	9.48706e-31		-14.75	3.72973	2.15259e-30
-14.75	3.75	1.24906e-30		-14.25	4.09091	8.74846e-34		-14.75	3.75	9.46896e-32		-14.75	3.75	4.82831e-31		-14.75	3.75	1.08933e-30
-14.75	3.77027	6.29103e-31		-14.25	4.11189	4.24494e-34		-14.75	3.77027	4.7341e-32		-14.75	3.77027	2.44829e-31		-14.75	3.77027	5.49323e-31
-14.75	3.79054	3.15755e-31		-14.25	4.13287	2.05257e-34		-14.75	3.79054	2.35922e-32		-14.75	3.79054	1.23691e-31		-14.75	3.79054	2.7604e-31
-14.75	3.81081	1.57931e-31		-14.25	4.15385	9.89028e-35		-14.75	3.81081	1.1719e-32		-14.75	3.81081	6.22624e-32		-14.75	3.81081	1.38226e-31
-14.75	3.83108	7.87183e-32		-14.25	4.17483	4.74903e-35		-14.75	3.83108	5.80227e-33		-14.75	3.83108	3.12265e-32		-14.75	3.83108	6.8973e-32
-14.75	3.85135	3.90996e-32		-14.25	4.1958	2.27241e-35		-14.75	3.85135	2.86345e-33		-14.75	3.85135	1.5604e-32		-14.75	3.85135	3.4296e-32
-14.75	3.87162	1.93534e-32		-14.25	4.21678	1.08357e-35		-14.75	3.87162	1.40852e-33		-14.75	3.87162	7.76902e-33		-14.75	3.87162	1.69934e-32
-14.75	3.89189	9.5462e-33		-14.25	4.23776	5.14883e-36		-14.75	3.89189	6.90573e-34		-14.75	3.89189	3.85402e-33		-14.75	3.89189	8.39054e-33
-14.75	3.91216	4.69236e-33		-14.25	4.25874	2.43808e-36		-14.75	3.91216	3.37466e-34		-14.75	3.91216	1.90494e-33		-14.75	3.91216	4.12832e-33
-14.75	3.93243	2.29847e-33		-14.25	4.27972	1.15046e-36		-14.75	3.93243	1.64368e-34		-14.75	3.93243	9.3815e-34		-14.75	3.93243	2.02409e-33
-14.75	3.9527	1.12195e-33		-14.25	4.3007	5.40982e-37		-14.75	3.9527	7.97942e-35		-14.75	3.9527	4.60348e-34		-14.75	3.9527	9.88915e-34
-14.75	3.97297	5.45749e-34		-14.25	4.32168	2.535e-37		-14.75	3.97297	3.86088e-35		-14.75	3.97297	2.25074e-34		-14.75	3.97297	4.81461e-34
-14.75	3.99324	2.64544e-34		-14.25	4.34266	1.18375e-37		-14.75	3.99324	1.86191e-35		-14.75	3.99324	1.09646e-34		-14.75	3.99324	2.33581e-34
-14.75	4.01351	1.27788e-34		-14.25	4.36364	5.50842e-38		-14.75	4.01351	8.94919e-36		-14.75	4.01351	5.32213e-35		-14.75	4.01351	1.12924e-34
-14.75	4.03378	6.15127e-35		-14.25	4.38462	2.55435e-38		-14.75	4.03378	4.28706e-36		-14.75	4.03378	2.57401e-35		-14.75	4.03378	5.4401e-35
-14.75	4.05405	2.9507e-35		-14.25	4.40559	1.18037e-38		-14.75	4.05405	2.04684e-36		-14.75	4.05405	1.24041e-35		-14.75	4.05405	2.61156e-35
-14.75	4.07432	1.41048e-35		-14.25	4.42657	5.43553e-39		-14.75	4.07432	9.73981e-37		-14.75	4.07432	5.95597e-36		-14.75	4.07432	1.2493e-35
-14.75	4.0946	6.71886e-36		-14.25	4.44755	2.49432e-39		-14.75	4.0946	4.61911e-37		-14.75	4.0946	2.84953e-36		-14.75	4.0946	5.95534e-36
-14.75	4.11487	3.18937e-36		-14.25	4.46853	1.14063e-39		-14.75	4.11487	2.18325e-37		-14.75	4.11487	1.3584e-36		-14.75	4.11487	2.8289e-36
-14.75	4.13514	1.50868e-36		-14.25	4.48951	5.19788e-40		-14.75	4.13514	1.02845e-37		-14.75	4.13514	6.45239e-37		-14.75	4.13514	1.33907e-36
-14.75	4.15541	7.11169e-37		-14.25	4.51049	2.36044e-40		-14.75	4.15541	4.8283e-38		-14.75	4.15541	3.05386e-37		-14.75	4.15541	6.31625e-37
-14.75	4.17568	3.34064e-37		-14.25	4.53147	1.06818e-40		-14.75	4.17568	2.25909e-38		-14.75	4.17568	1.44018e-37		-14.75	4.17568	2.96885e-37
-14.75	4.19595	1.56375e-37		-14.25	4.55245	4.81704e-41		-14.75	4.19595	1.05342e-38		-14.75	4.19595	6.76739e-38		-14.75	4.19595	1.39056e-37
-14.75	4.21622	7.29435e-38		-14.25	4.57343	2.16472e-41		-14.75	4.21622	4.89542e-39		-14.75	4.21622	3.16859e-38		-14.75	4.21622	6.49028e-38
-14.75	4.23649	3.39068e-38		-14.25	4.59441	9.69413e-42		-14.75	4.23649	2.26726e-39		-14.75	4.23649	1.47826e-38		-14.75	4.23649	3.01862e-38
-14.75	4.25676	1.5706e-38		-14.25	4.61538	4.32615e-42		-14.75	4.25676	1.04648e-39		-14.75	4.25676	6.87194e-39		-14.75	4.25676	1.39903e-38
-14.75	4.27703	7.24982e-39		-14.25	4.63636	1.92388e-42		-14.75	4.27703	4.81366e-40		-14.75	4.27703	3.18309e-39		-14.75	4.27703	6.46124e-39
-14.75	4.2973	3.33478e-39		-14.25	4.65734	8.52591e-43		-14.75	4.2973	2.20666e-40		-14.75	4.2973	1.46913e-39		-14.75	4.2973	2.97356e-39
-14.75	4.31757	1.52857e-39		-14.25	4.67832	3.7652e-43		-14.75	4.31757	1.00811e-40		-14.75	4.31757	6.75644e-40		-14.75	4.31757	1.36367e-39
-14.75	4.33784	6.98207e-40		-14.25	4.6993	1.65699e-43		-14.75	4.33784	4.58974e-41		-14.75	4.33784	3.09613e-40		-14.75	4.33784	6.23181e-40
-14.75	4.35811	3.17805e-40		-14.25	4.72028	7.2667e-44		-14.75	4.35811	2.08247e-41		-14.75	4.35811	1.41373e-40		-14.75	4.35811	2.83786e-40
-14.75	4.37838	1.44151e-40		-14.25	4.74126	3.17569e-44		-14.75	4.37838	9.41618e-42		-14.75	4.37838	6.43217e-41		-14.75	4.37838	1.28777e-40
-14.75	4.39865	6.51553e-41		-14.25	4.76224	1.38301e-44		-14.75	4.39865	4.24303e-42		-14.75	4.39865	2.91606e-41		-14.75	4.39865	5.82313e-41
-14.75	4.41892	2.93468e-41		-14.25	4.78322	6.00199e-45		-14.75	4.41892	1.90537e-42		-14.75	4.41892	1.31729e-41		-14.75	4.41892	2.62389e-41
-14.75	4.43919	1.31719e-41		-14.25	4.8042	2.59567e-45		-14.75	4.43919	8.52679e-43		-14.75	4.43919	5.92946e-42		-14.75	4.43919	1.17817e-41
-14.75	4.45946	5.89135e-42		-14.25	4.82517	1.11864e-45		-14.75	4.45946	3.80269e-43		-14.75	4.45946	2.65948e-42		-14.75	4.45946	5.27157e-42
-14.75	4.47973	2.62577e-42		-14.25	4.84615	4.80411e-46		-14.75	4.47973	1.69003e-43		-14.75	4.47973	1.18858e-42		-14.75	4.47973	2.3504e-42
-14.75	4.5	1.16621e-42		-14.25	4.86713	2.05598e-46		-14.75	4.5	7.48508e-44		-14.75	4.5	5.29307e-43		-14.75	4.5	1.04428e-42
-14.75	4.52027	5.16145e-43		-14.25	4.88811	8.7682e-47		-14.75	4.52027	3.30365e-44		-14.75	4.52027	2.34875e-43		-14.75	4.52027	4.6234e-43
-14.75	4.54054	2.27637e-43		-14.25	4.90909	3.72636e-47		-14.75	4.54054	1.45307e-44		-14.75	4.54054	1.03852e-43		-14.75	4.54054	2.03975e-43
-14.75	4.56081	1.00044e-43		-14.25	4.93007	1.57813e-47		-14.75	4.56081	6.36901e-45		-14.75	4.56081	4.57559e-44		-14.75	4.56081	8.96731e-44
-14.75	4.58108	4.3814e-44		-14.25	4.95105	6.66016e-48		-14.75	4.58108	2.78196e-45		-14.75	4.58108	2.00876e-44		-14.75	4.58108	3.92842e-44
-14.75	4.60135	1.9121e-44		-14.25	4.97203	2.80097e-48		-14.75	4.60135	1.21093e-45		-14.75	4.60135	8.78742e-45		-14.75	4.60135	1.71492e-44
-14.75	4.62162	8.31542e-45		-14.25	4.99301	1.17386e-48		-14.75	4.62162	5.25268e-46		-14.75	4.62162	3.83042e-45		-14.75	4.62162	7.46004e-45
-14.75	4.64189	3.60356e-45		-14.25	5.01399	4.90238e-49		-14.75	4.64189	2.27055e-46		-14.75	4.64189	1.66373e-45		-14.75	4.64189	3.23376e-45
-14.75	4.66216	1.55616e-45		-14.25	5.03496	2.04023e-49		-14.75	4.66216	9.7807e-47		-14.75	4.66216	7.20068e-46		-14.75	4.66216	1.39683e-45
-14.75	4.68243	6.69655e-46		-14.25	5.05594	8.46127e-50		-14.75	4.68243	4.19852e-47		-14.75	4.68243	3.10539e-46		-14.75	4.68243	6.01245e-46
-14.75	4.7027	2.87158e-46		-14.25	5.07692	3.49682e-50		-14.75	4.7027	1.79602e-47		-14.75	4.7027	1.33448e-46		-14.75	4.7027	2.57886e-46
-14.75	4.72297	1.22706e-46		-14.25	5.0979	1.4401e-50		-14.75	4.72297	7.65616e-48		-14.75	4.72297	5.7143e-47		-14.75	4.72297	1.10224e-46
-14.75	4.74324	5.22497e-47		-14.25	5.11888	5.9101e-51		-14.75	4.74324	3.25235e-48		-14.75	4.74324	2.43819e-47		-14.75	4.74324	4.69451e-47
-14.75	4.76351	2.21705e-47		-14.25	5.13986	2.41701e-51		-14.75	4.76351	1.37679e-48		-14.75	4.76351	1.03663e-47		-14.75	4.76351	1.9924e-47
-14.75	4.78378	9.37431e-48		-14.25	5.16084	9.85016e-52		-14.75	4.78378	5.80797e-49		-14.75	4.78378	4.39177e-48		-14.75	4.78378	8.42619e-48
-14.75	4.80405	3.94981e-48		-14.25	5.18182	4.00027e-52		-14.75	4.80405	2.44154e-49		-14.75	4.80405	1.85399e-48		-14.75	4.80405	3.55104e-48
-14.75	4.82432	1.65839e-48		-14.25	5.2028	1.61889e-52		-14.75	4.82432	1.02279e-49		-14.75	4.82432	7.79886e-49		-14.75	4.82432	1.49124e-48
-14.75	4.8446	6.93856e-49		-14.25	5.22378	6.52867e-53		-14.75	4.8446	4.26964e-50		-14.75	4.8446	3.26896e-49		-14.75	4.8446	6.24039e-49
-14.75	4.86487	2.89284e-49		-14.25	5.24475	2.6237e-53		-14.75	4.86487	1.77615e-50		-14.75	4.86487	1.36535e-49		-14.75	4.86487	2.60221e-49
-14.75	4.88514	1.20185e-49		-14.25	5.26573	1.05071e-53		-14.75	4.88514	7.36288e-51		-14.75	4.88514	5.68245e-50		-14.75	4.88514	1.08129e-49
-14.75	4.90541	4.97565e-50		-14.25	5.28671	4.19307e-54		-14.75	4.90541	3.04157e-51		-14.75	4.90541	2.35658e-50		-14.75	4.90541	4.47727e-50
-14.75	4.92568	2.05268e-50		-14.25	5.30769	1.66748e-54		-14.75	4.92568	1.25207e-51		-14.75	4.92568	9.73838e-51		-14.75	4.92568	1.84736e-50
-14.75	4.94595	8.43844e-51		-14.25	5.32867	6.60799e-55		-14.75	4.94595	5.13617e-52		-14.75	4.94595	4.01002e-51		-14.75	4.94595	7.59554e-51
-14.75	4.96622	3.45681e-51		-14.25	5.34965	2.6095e-55		-14.75	4.96622	2.09957e-52		-14.75	4.96622	1.64537e-51		-14.75	4.96622	3.11196e-51
-14.75	4.98649	1.41111e-51		-14.25	5.37063	1.02689e-55		-14.75	4.98649	8.55264e-53		-14.75	4.98649	6.72727e-52		-14.75	4.98649	1.27051e-51
-14.75	5.00676	5.74005e-52		-14.25	5.39161	4.02691e-56		-14.75	5.00676	3.47176e-53		-14.75	5.00676	2.74076e-52		-14.75	5.00676	5.16881e-52
-14.75	5.02703	2.32671e-52		-14.25	5.41259	1.57361e-56		-14.75	5.02703	1.40436e-53		-14.75	5.02703	1.11265e-52		-14.75	5.02703	2.09542e-52
-14.75	5.0473	9.39807e-53		-14.25	5.43357	6.12775e-57		-14.75	5.0473	5.66088e-54		-14.75	5.0473	4.50099e-53		-14.75	5.0473	8.46487e-53
-14.75	5.06757	3.78273e-53		-14.25	5.45454	2.37784e-57		-14.75	5.06757	2.27388e-54		-14.75	5.06757	1.81432e-53		-14.75	5.06757	3.40751e-53
-14.75	5.08784	1.5172e-53		-14.25	5.47552	9.19481e-58		-14.75	5.08784	9.10185e-55		-14.75	5.08784	7.28746e-54		-14.75	5.08784	1.36685e-53
-14.75	5.10811	6.06388e-54		-14.25	5.4965	3.54308e-58		-14.75	5.10811	3.63052e-55		-14.75	5.10811	2.91674e-54		-14.75	5.10811	5.46355e-54
-14.75	5.12838	2.41506e-54		-14.25	5.51748	1.36049e-58		-14.75	5.12838	1.44306e-55		-14.75	5.12838	1.16326e-54		-14.75	5.12838	2.17619e-54
-14.75	5.14865	9.58462e-55		-14.25	5.53846	5.20581e-59		-14.75	5.14865	5.71581e-56		-14.75	5.14865	4.62292e-55		-14.75	5.14865	8.63743e-55
-14.75	5.16892	3.79046e-55		-14.25	5.55944	1.98499e-59		-14.75	5.16892	2.25604e-56		-14.75	5.16892	1.83069e-55		-14.75	5.16892	3.41618e-55
-14.75	5.18919	1.49375e-55		-14.25	5.58042	7.54231e-60		-14.75	5.18919	8.87344e-57		-14.75	5.18919	7.22388e-56		-14.75	5.18919	1.34637e-55
-14.75	5.20946	5.86588e-56		-14.25	5.6014	2.85579e-60		-14.75	5.20946	3.47787e-57		-14.75	5.20946	2.84044e-56		-14.75	5.20946	5.28757e-56
-14.75	5.22973	2.29539e-56		-14.25	5.62238	1.07752e-60		-14.75	5.22973	1.35835e-57		-14.75	5.22973	1.11291e-56		-14.75	5.22973	2.06926e-56
-14.75	5.25	8.95057e-57		-14.25	5.64336	4.05136e-61		-14.75	5.25	5.28667e-58		-14.75	5.25	4.34504e-57		-14.75	5.25	8.06938e-57
-14.75	5.27027	3.47787e-57		-14.25	5.66434	1.51793e-61		-14.75	5.27027	2.05036e-58		-14.75	5.27027	1.69039e-57		-14.75	5.27027	3.13569e-57
-14.75	5.29054	1.34662e-57		-14.25	5.68532	5.66733e-62		-14.75	5.29054	7.92414e-59		-14.75	5.29054	6.55299e-58		-14.75	5.29054	1.21421e-57
-14.75	5.31081	5.19569e-58		-14.25	5.70629	2.10853e-62		-14.75	5.31081	3.05175e-59		-14.75	5.31081	2.53135e-58		-14.75	5.31081	4.68512e-58
-14.75	5.33108	1.99761e-58		-14.25	5.72727	7.8173e-63		-14.75	5.33108	1.17117e-59		-14.75	5.33108	9.7437e-59		-14.75	5.33108	1.80142e-58
-14.75	5.35135	7.65326e-59		-14.25	5.74825	2.88807e-63		-14.75	5.35135	4.47885e-60		-14.75	5.35135	3.73728e-59		-14.75	5.35135	6.90202e-59
-14.75	5.37162	2.9218e-59		-14.25	5.76923	1.06325e-63		-14.75	5.37162	1.70681e-60		-14.75	5.37162	1.42839e-59		-14.75	5.37162	2.63514e-59
-14.75	5.39189	1.11153e-59		-14.25	5.79021	3.90062e-64		-14.75	5.39189	6.48156e-61		-14.75	5.39189	5.44001e-60		-14.75	5.39189	1.00253e-59
-14.75	5.41216	4.21368e-60		-14.25	5.81119	1.42596e-64		-14.75	5.41216	2.45271e-61		-14.75	5.41216	2.06448e-60		-14.75	5.41216	3.80066e-60
-14.75	5.43243	1.59173e-60		-14.25	5.83217	5.19465e-65		-14.75	5.43243	9.24883e-62		-14.75	5.43243	7.80698e-61		-14.75	5.43243	1.43578e-60
-14.75	5.4527	5.99161e-61		-14.25	5.85315	1.88572e-65		-14.75	5.4527	3.47537e-62		-14.75	5.4527	2.94182e-61		-14.75	5.4527	5.40482e-61
-14.75	5.47297	2.24743e-61		-14.25	5.87413	6.82139e-66		-14.75	5.47297	1.30133e-62		-14.75	5.47297	1.10461e-61		-14.75	5.47297	2.02741e-61
-14.75	5.49324	8.4003e-62		-14.25	5.89511	2.4589e-66		-14.75	5.49324	4.85564e-63		-14.75	5.49324	4.13296e-62		-14.75	5.49324	7.57822e-62
-14.75	5.51351	3.12875e-62		-14.25	5.91608	8.83246e-67		-14.75	5.51351	1.80542e-63		-14.75	5.51351	1.5409e-62		-14.75	5.51351	2.82267e-62
-14.75	5.53378	1.16122e-62		-14.25	5.93706	3.16151e-67		-14.75	5.53378	6.68935e-64		-14.75	5.53378	5.72464e-63		-14.75	5.53378	1.04766e-62
-14.75	5.55405	4.29462e-63		-14.25	5.95804	1.12767e-67		-14.75	5.55405	2.46979e-64		-14.75	5.55405	2.11925e-63		-14.75	5.55405	3.87474e-63
-14.75	5.57432	1.58271e-63		-14.25	5.97902	4.0081e-68		-14.75	5.57432	9.08677e-65		-14.75	5.57432	7.81766e-64		-14.75	5.57432	1.42802e-63
-14.75	5.5946	5.81225e-64		-14.25	6	1.41961e-68		-14.75	5.5946	3.33143e-65		-14.75	5.5946	2.87364e-64		-14.75	5.5946	5.24432e-64
-14.75	5.61487	2.12694e-64		-14.2	0	0.000571367		-14.75	5.61487	1.21709e-65		-14.75	5.61487	1.05256e-64		-14.75	5.61487	1.91916e-64
-14.75	5.63514	7.75587e-65		-14.2	0.02098	0.00147		-14.75	5.63514	4.43086e-66		-14.75	5.63514	3.84172e-65		-14.75	5.63514	6.9984e-65
-14.75	5.65541	2.81821e-65		-14.2	0.04196	0.00294		-14.75	5.65541	1.6074e-66		-14.75	5.65541	1.39721e-65		-14.75	5.65541	2.54303e-65
-14.75	5.67568	1.02043e-65		-14.2	0.06294	0.00451		-14.75	5.67568	5.81073e-67		-14.75	5.67568	5.06362e-66		-14.75	5.67568	9.20809e-66
-14.75	5.69595	3.68176e-66		-14.2	0.08392	0.00582		-14.75	5.69595	2.09319e-67		-14.75	5.69595	1.82861e-66		-14.75	5.69595	3.32241e-66
-14.75	5.71622	1.32372e-66		-14.2	0.1049	0.00659		-14.75	5.71622	7.51378e-68		-14.75	5.71622	6.58021e-67		-14.75	5.71622	1.19454e-66
-14.75	5.73649	4.74245e-67		-14.2	0.12587	0.00664		-14.75	5.73649	2.68769e-68		-14.75	5.73649	2.3595e-67		-14.75	5.73649	4.27973e-67
-14.75	5.75676	1.69307e-67		-14.2	0.14685	0.00593		-14.75	5.75676	9.58008e-69		-14.75	5.75676	8.43066e-68		-14.75	5.75676	1.5279e-67
-14.75	5.77703	6.02298e-68		-14.2	0.16783	0.00457		-14.75	5.77703	3.40275e-69		-14.75	5.77703	3.00168e-68		-14.75	5.77703	5.43549e-68
-14.75	5.7973	2.13508e-68		-14.2	0.18881	0.00275		-14.75	5.7973	1.20438e-69		-14.75	5.7973	1.06494e-68		-14.75	5.7973	1.92685e-68
-14.75	5.81757	7.54191e-69		-14.2	0.20979	0.000757346		-14.75	5.81757	4.24779e-70		-14.75	5.81757	3.76488e-69		-14.75	5.81757	6.80646e-69
-14.75	5.83784	2.65469e-69		-14.2	0.23077	0.00135		-14.75	5.83784	1.49292e-70		-14.75	5.83784	1.32628e-69		-14.75	5.83784	2.39585e-69
-14.75	5.85811	9.31134e-70		-14.2	0.25175	0.00304		-14.75	5.85811	5.2285e-71		-14.75	5.85811	4.65565e-70		-14.75	5.85811	8.40354e-70
-14.75	5.87838	3.25443e-70		-14.2	0.27273	0.00428		-14.75	5.87838	1.82469e-71		-14.75	5.87838	1.6285e-70		-14.75	5.87838	2.93717e-70
-14.75	5.89865	1.13345e-70		-14.2	0.29371	0.00498		-14.75	5.89865	6.34555e-72		-14.75	5.89865	5.67615e-71		-14.75	5.89865	1.02297e-70
-14.75	5.91892	3.93364e-71		-14.2	0.31468	0.00513		-14.75	5.91892	2.19897e-72		-14.75	5.91892	1.97143e-71		-14.75	5.91892	3.55024e-71
-14.75	5.93919	1.36035e-71		-14.2	0.33566	0.00483		-14.75	5.93919	7.59346e-73		-14.75	5.93919	6.82292e-72		-14.75	5.93919	1.22777e-71
-14.75	5.95946	4.68784e-72		-14.2	0.35664	0.00423		-14.75	5.95946	2.61294e-73		-14.75	5.95946	2.35299e-72		-14.75	5.95946	4.23099e-72
-14.75	5.97973	1.60975e-72		-14.2	0.37762	0.00351		-14.75	5.97973	8.95956e-74		-14.75	5.97973	8.08592e-73		-14.75	5.97973	1.45288e-72
-14.75	6	5.50819e-73		-14.2	0.3986	0.00292		-14.75	6	3.06135e-74		-14.75	6	2.76886e-73		-14.75	6	4.97145e-73
-14.7	0	0.000718887		-14.2	0.41958	0.00262		-14.7	0	1.9668e-05		-14.7	0	0.00101		-14.7	0	0.00183
-14.7	0.02027	0.0015		-14.2	0.44056	0.00263		-14.7	0.02027	0.000136119		-14.7	0.02027	0.00205		-14.7	0.02027	0.0036
-14.7	0.04054	0.00231		-14.2	0.46154	0.0028		-14.7	0.04054	0.000362199		-14.7	0.04054	0.00297		-14.7	0.04054	0.00477
-14.7	0.06081	0.00308		-14.2	0.48252	0.00296		-14.7	0.06081	0.000607818		-14.7	0.06081	0.00376		-14.7	0.06081	0.00537
-14.7	0.08108	0.00377		-14.2	0.5035	0.00303		-14.7	0.08108	0.00082337		-14.7	0.08108	0.0045		-14.7	0.08108	0.00583
-14.7	0.10135	0.0043		-14.2	0.52448	0.00302		-14.7	0.10135	0.000971226		-14.7	0.10135	0.00518		-14.7	0.10135	0.0065
-14.7	0.12162	0.00462		-14.2	0.54546	0.00293		-14.7	0.12162	0.00103		-14.7	0.12162	0.00577		-14.7	0.12162	0.00751
-14.7	0.14189	0.00474		-14.2	0.56643	0.00279		-14.7	0.14189	0.00098935		-14.7	0.14189	0.00621		-14.7	0.14189	0.00867
-14.7	0.16216	0.00471		-14.2	0.58741	0.00263		-14.7	0.16216	0.000867671		-14.7	0.16216	0.00647		-14.7	0.16216	0.0097
-14.7	0.18243	0.00463		-14.2	0.60839	0.00245		-14.7	0.18243	0.000698884		-14.7	0.18243	0.00658		-14.7	0.18243	0.01039
-14.7	0.2027	0.00459		-14.2	0.62937	0.00227		-14.7	0.2027	0.000548826		-14.7	0.2027	0.00656		-14.7	0.2027	0.01064
-14.7	0.22297	0.00466		-14.2	0.65035	0.00208		-14.7	0.22297	0.000509894		-14.7	0.22297	0.00648		-14.7	0.22297	0.01049
-14.7	0.24324	0.00481		-14.2	0.67133	0.0019		-14.7	0.24324	0.000601803		-14.7	0.24324	0.00642		-14.7	0.24324	0.01009
-14.7	0.26351	0.00497		-14.2	0.69231	0.00174		-14.7	0.26351	0.000738892		-14.7	0.26351	0.00642		-14.7	0.26351	0.00964
-14.7	0.28378	0.00508		-14.2	0.71329	0.00159		-14.7	0.28378	0.000852844		-14.7	0.28378	0.00646		-14.7	0.28378	0.00932
-14.7	0.30405	0.00511		-14.2	0.73427	0.00147		-14.7	0.30405	0.000916128		-14.7	0.30405	0.00651		-14.7	0.30405	0.00919
-14.7	0.32432	0.00504		-14.2	0.75525	0.00137		-14.7	0.32432	0.000924603		-14.7	0.32432	0.00652		-14.7	0.32432	0.0092
-14.7	0.34459	0.0049		-14.2	0.77622	0.00128		-14.7	0.34459	0.000887603		-14.7	0.34459	0.00644		-14.7	0.34459	0.00922
-14.7	0.36486	0.00472		-14.2	0.7972	0.00121		-14.7	0.36486	0.000822267		-14.7	0.36486	0.00629		-14.7	0.36486	0.00914
-14.7	0.38514	0.00453		-14.2	0.81818	0.00114		-14.7	0.38514	0.000748837		-14.7	0.38514	0.00606		-14.7	0.38514	0.00893
-14.7	0.40541	0.00435		-14.2	0.83916	0.00108		-14.7	0.40541	0.000685624		-14.7	0.40541	0.00579		-14.7	0.40541	0.00859
-14.7	0.42568	0.00418		-14.2	0.86014	0.00101		-14.7	0.42568	0.000643618		-14.7	0.42568	0.00549		-14.7	0.42568	0.00817
-14.7	0.44595	0.00403		-14.2	0.88112	0.000943198		-14.7	0.44595	0.000623325		-14.7	0.44595	0.00519		-14.7	0.44595	0.00772
-14.7	0.46622	0.00388		-14.2	0.9021	0.000869071		-14.7	0.46622	0.00061715		-14.7	0.46622	0.00488		-14.7	0.46622	0.00728
-14.7	0.48649	0.00373		-14.2	0.92308	0.000792251		-14.7	0.48649	0.000615552		-14.7	0.48649	0.00458		-14.7	0.48649	0.00686
-14.7	0.50676	0.00356		-14.2	0.94406	0.000714283		-14.7	0.50676	0.000611626		-14.7	0.50676	0.00428		-14.7	0.50676	0.00646
-14.7	0.52703	0.00338		-14.2	0.96503	0.000636875		-14.7	0.52703	0.000602147		-14.7	0.52703	0.00399		-14.7	0.52703	0.00609
-14.7	0.5473	0.00319		-14.2	0.98601	0.000561655		-14.7	0.5473	0.00058661		-14.7	0.5473	0.00372		-14.7	0.5473	0.00574
-14.7	0.56757	0.00299		-14.2	1.00699	0.000490022		-14.7	0.56757	0.000565894		-14.7	0.56757	0.00348		-14.7	0.56757	0.00541
-14.7	0.58784	0.00279		-14.2	1.02797	0.000423072		-14.7	0.58784	0.000541294		-14.7	0.58784	0.00327		-14.7	0.58784	0.0051
-14.7	0.60811	0.0026		-14.2	1.04895	0.000361576		-14.7	0.60811	0.000514051		-14.7	0.60811	0.00309		-14.7	0.60811	0.0048
-14.7	0.62838	0.00241		-14.2	1.06993	0.000305991		-14.7	0.62838	0.000485234		-14.7	0.62838	0.00295		-14.7	0.62838	0.00453
-14.7	0.64865	0.00224		-14.2	1.09091	0.000256496		-14.7	0.64865	0.000455795		-14.7	0.64865	0.00282		-14.7	0.64865	0.00427
-14.7	0.66892	0.00208		-14.2	1.11189	0.000213036		-14.7	0.66892	0.000426606		-14.7	0.66892	0.0027		-14.7	0.66892	0.00402
-14.7	0.68919	0.00193		-14.2	1.13287	0.000175373		-14.7	0.68919	0.000398433		-14.7	0.68919	0.00258		-14.7	0.68919	0.00378
-14.7	0.70946	0.0018		-14.2	1.15385	0.000143135		-14.7	0.70946	0.000371848		-14.7	0.70946	0.00245		-14.7	0.70946	0.00354
-14.7	0.72973	0.00168		-14.2	1.17483	0.000115861		-14.7	0.72973	0.000347136		-14.7	0.72973	0.00231		-14.7	0.72973	0.0033
-14.7	0.75	0.00156		-14.2	1.1958	9.30395e-05		-14.7	0.75	0.000324263		-14.7	0.75	0.00216		-14.7	0.75	0.00306
-14.7	0.77027	0.00146		-14.2	1.21678	7.41427e-05		-14.7	0.77027	0.000302929		-14.7	0.77027	0.00201		-14.7	0.77027	0.00283
-14.7	0.79054	0.00135		-14.2	1.23776	5.86505e-05		-14.7	0.79054	0.000282687		-14.7	0.79054	0.00185		-14.7	0.79054	0.00259
-14.7	0.81081	0.00125		-14.2	1.25874	4.60687e-05		-14.7	0.81081	0.000263075		-14.7	0.81081	0.00168		-14.7	0.81081	0.00236
-14.7	0.83108	0.00115		-14.2	1.27972	3.59419e-05		-14.7	0.83108	0.000243735		-14.7	0.83108	0.00152		-14.7	0.83108	0.00214
-14.7	0.85135	0.00105		-14.2	1.3007	2.78601e-05		-14.7	0.85135	0.000224463		-14.7	0.85135	0.00136		-14.7	0.85135	0.00192
-14.7	0.87162	0.000946147		-14.2	1.32168	2.14624e-05		-14.7	0.87162	0.000205222		-14.7	0.87162	0.00121		-14.7	0.87162	0.00171
-14.7	0.89189	0.000848375		-14.2	1.34266	1.64365e-05		-14.7	0.89189	0.000186109		-14.7	0.89189	0.00106		-14.7	0.89189	0.00151
-14.7	0.91216	0.000753983		-14.2	1.36364	1.2517e-05		-14.7	0.91216	0.000167311		-14.7	0.91216	0.000920936		-14.7	0.91216	0.00133
-14.7	0.93243	0.000664073		-14.2	1.38461	9.48127e-06		-14.7	0.93243	0.000149062		-14.7	0.93243	0.000793756		-14.7	0.93243	0.00115
-14.7	0.9527	0.000579612		-14.2	1.40559	7.14536e-06		-14.7	0.9527	0.000131596		-14.7	0.9527	0.00067798		-14.7	0.9527	0.000995304
-14.7	0.97297	0.000501361		-14.2	1.42657	5.35901e-06		-14.7	0.97297	0.000115123		-14.7	0.97297	0.000573967		-14.7	0.97297	0.000852038
-14.7	0.99324	0.000429838		-14.2	1.44755	4.00086e-06		-14.7	0.99324	9.98098e-05		-14.7	0.99324	0.000481697		-14.7	0.99324	0.000723531
-14.7	1.01351	0.000365317		-14.2	1.46853	2.97394e-06		-14.7	1.01351	8.57739e-05		-14.7	1.01351	0.000400832		-14.7	1.01351	0.000609506
-14.7	1.03378	0.000307842		-14.2	1.48951	2.20149e-06		-14.7	1.03378	7.30796e-05		-14.7	1.03378	0.000330784		-14.7	1.03378	0.000509397
-14.7	1.05405	0.000257261		-14.2	1.51049	1.62329e-06		-14.7	1.05405	6.17439e-05		-14.7	1.05405	0.000270783		-14.7	1.05405	0.000422416
-14.7	1.07432	0.000213258		-14.2	1.53147	1.19249e-06		-14.7	1.07432	5.17428e-05		-14.7	1.07432	0.000219937		-14.7	1.07432	0.000347601
-14.7	1.0946	0.000175399		-14.2	1.55245	8.72894e-07		-14.7	1.0946	4.302e-05		-14.7	1.0946	0.000177292		-14.7	1.0946	0.000283885
-14.7	1.11487	0.00014317		-14.2	1.57343	6.36779e-07		-14.7	1.11487	3.54946e-05		-14.7	1.11487	0.000141877		-14.7	1.11487	0.000230141
-14.7	1.13514	0.000116007		-14.2	1.59441	4.63015e-07		-14.7	1.13514	2.90693e-05		-14.7	1.13514	0.000112744		-14.7	1.13514	0.000185228
-14.7	1.15541	9.33339e-05		-14.2	1.61538	3.35607e-07		-14.7	1.15541	2.36373e-05		-14.7	1.15541	8.89929e-05		-14.7	1.15541	0.000148036
-14.7	1.17568	7.45805e-05		-14.2	1.63636	2.42516e-07		-14.7	1.17568	1.90883e-05		-14.7	1.17568	6.97964e-05		-14.7	1.17568	0.000117505
-14.7	1.19595	5.92041e-05		-14.2	1.65734	1.74727e-07		-14.7	1.19595	1.5313e-05		-14.7	1.19595	5.44071e-05		-14.7	1.19595	9.26548e-05
-14.7	1.21622	4.67008e-05		-14.2	1.67832	1.25522e-07		-14.7	1.21622	1.22066e-05		-14.7	1.21622	4.21651e-05		-14.7	1.21622	7.25928e-05
-14.7	1.23649	3.66138e-05		-14.2	1.6993	8.99161e-08		-14.7	1.23649	9.67154e-06		-14.7	1.23649	3.24977e-05		-14.7	1.23649	5.65234e-05
-14.7	1.25676	2.85372e-05		-14.2	1.72028	6.42288e-08		-14.7	1.25676	7.61872e-06		-14.7	1.25676	2.49159e-05		-14.7	1.25676	4.37491e-05
-14.7	1.27703	2.21166e-05		-14.2	1.74126	4.57516e-08		-14.7	1.27703	5.96864e-06		-14.7	1.27703	1.90081e-05		-14.7	1.27703	3.36676e-05
-14.7	1.2973	1.70471e-05		-14.2	1.76224	3.24989e-08		-14.7	1.2973	4.65151e-06		-14.7	1.2973	1.44326e-05		-14.7	1.2973	2.57663e-05
-14.7	1.31757	1.30705e-05		-14.2	1.78322	2.30207e-08		-14.7	1.31757	3.60701e-06		-14.7	1.31757	1.09092e-05		-14.7	1.31757	1.96147e-05
-14.7	1.33784	9.97063e-06		-14.2	1.8042	1.6261e-08		-14.7	1.33784	2.78381e-06		-14.7	1.33784	8.21034e-06		-14.7	1.33784	1.48555e-05
-14.7	1.35811	7.56849e-06		-14.2	1.82518	1.14538e-08		-14.7	1.35811	2.13874e-06		-14.7	1.35811	6.15355e-06		-14.7	1.35811	1.11958e-05
-14.7	1.37838	5.71767e-06		-14.2	1.84615	8.0448e-09		-14.7	1.37838	1.636e-06		-14.7	1.37838	4.59349e-06		-14.7	1.37838	8.39784e-06
-14.7	1.39865	4.29946e-06		-14.2	1.86713	5.63416e-09		-14.7	1.39865	1.24616e-06		-14.7	1.39865	3.41551e-06		-14.7	1.39865	6.27037e-06
-14.7	1.41892	3.21848e-06		-14.2	1.88811	3.93439e-09		-14.7	1.41892	9.45305e-07		-14.7	1.41892	2.52987e-06		-14.7	1.41892	4.66124e-06
-14.7	1.43919	2.39872e-06		-14.2	1.90909	2.73934e-09		-14.7	1.43919	7.14181e-07		-14.7	1.43919	1.86675e-06		-14.7	1.43919	3.45025e-06
-14.7	1.45946	1.78013e-06		-14.2	1.93007	1.90159e-09		-14.7	1.45946	5.37397e-07		-14.7	1.45946	1.37224e-06		-14.7	1.45946	2.54328e-06
-14.7	1.47973	1.31556e-06		-14.2	1.95105	1.31607e-09		-14.7	1.47973	4.02745e-07		-14.7	1.47973	1.00491e-06		-14.7	1.47973	1.86714e-06
-14.7	1.5	9.68282e-07		-14.2	1.97203	9.08057e-10		-14.7	1.5	3.00609e-07		-14.7	1.5	7.33112e-07		-14.7	1.5	1.36533e-06
-14.7	1.52027	7.09842e-07		-14.2	1.99301	6.24606e-10		-14.7	1.52027	2.23454e-07		-14.7	1.52027	5.32767e-07		-14.7	1.52027	9.94503e-07
-14.7	1.54054	5.18358e-07		-14.2	2.01399	4.28295e-10		-14.7	1.54054	1.65411e-07		-14.7	1.54054	3.85661e-07		-14.7	1.54054	7.21621e-07
-14.7	1.56081	3.77087e-07		-14.2	2.03497	2.9276e-10		-14.7	1.56081	1.21927e-07		-14.7	1.56081	2.78066e-07		-14.7	1.56081	5.21632e-07
-14.7	1.58108	2.73296e-07		-14.2	2.05594	1.99479e-10		-14.7	1.58108	8.94883e-08		-14.7	1.58108	1.99679e-07		-14.7	1.58108	3.75652e-07
-14.7	1.60135	1.97349e-07		-14.2	2.07692	1.35485e-10		-14.7	1.60135	6.53939e-08		-14.7	1.60135	1.428e-07		-14.7	1.60135	2.69514e-07
-14.7	1.62162	1.41998e-07		-14.2	2.0979	9.17241e-11		-14.7	1.62162	4.7576e-08		-14.7	1.62162	1.01695e-07		-14.7	1.62162	1.92644e-07
-14.7	1.64189	1.01813e-07		-14.2	2.11888	6.1896e-11		-14.7	1.64189	3.44588e-08		-14.7	1.64189	7.21124e-08		-14.7	1.64189	1.37187e-07
-14.7	1.66216	7.27493e-08		-14.2	2.13986	4.16315e-11		-14.7	1.66216	2.48462e-08		-14.7	1.66216	5.09129e-08		-14.7	1.66216	9.73307e-08
-14.7	1.68243	5.18068e-08		-14.2	2.16084	2.79096e-11		-14.7	1.68243	1.78344e-08		-14.7	1.68243	3.57864e-08		-14.7	1.68243	6.87965e-08
-14.7	1.7027	3.67708e-08		-14.2	2.18182	1.86488e-11		-14.7	1.7027	1.27436e-08		-14.7	1.7027	2.50408e-08		-14.7	1.7027	4.84462e-08
-14.7	1.72297	2.60139e-08		-14.2	2.2028	1.24197e-11		-14.7	1.72297	9.06488e-09		-14.7	1.72297	1.74417e-08		-14.7	1.72297	3.39882e-08
-14.7	1.74324	1.83449e-08		-14.2	2.22378	8.24374e-12		-14.7	1.74324	6.41914e-09		-14.7	1.74324	1.20923e-08		-14.7	1.74324	2.37558e-08
-14.7	1.76351	1.28961e-08		-14.2	2.24476	5.4537e-12		-14.7	1.76351	4.52529e-09		-14.7	1.76351	8.34405e-09		-14.7	1.76351	1.65418e-08
-14.7	1.78378	9.03753e-09		-14.2	2.26573	3.59589e-12		-14.7	1.78378	3.17603e-09		-14.7	1.78378	5.73023e-09		-14.7	1.78378	1.14755e-08
-14.7	1.80405	6.3141e-09		-14.2	2.28671	2.36303e-12		-14.7	1.80405	2.21925e-09		-14.7	1.80405	3.91622e-09		-14.7	1.80405	7.93119e-09
-14.7	1.82432	4.39802e-09		-14.2	2.30769	1.54765e-12		-14.7	1.82432	1.54395e-09		-14.7	1.82432	2.66341e-09		-14.7	1.82432	5.4612e-09
-14.7	1.8446	3.05423e-09		-14.2	2.32867	1.01023e-12		-14.7	1.8446	1.0695e-09		-14.7	1.8446	1.80246e-09		-14.7	1.8446	3.74654e-09
-14.7	1.86487	2.11474e-09		-14.2	2.34965	6.57216e-13		-14.7	1.86487	7.37691e-10		-14.7	1.86487	1.21375e-09		-14.7	1.86487	2.5608e-09
-14.7	1.88514	1.45991e-09		-14.2	2.37063	4.26122e-13		-14.7	1.88514	5.06678e-10		-14.7	1.88514	8.1322e-10		-14.7	1.88514	1.74397e-09
-14.7	1.90541	1.0049e-09		-14.2	2.39161	2.75359e-13		-14.7	1.90541	3.46558e-10		-14.7	1.90541	5.42109e-10		-14.7	1.90541	1.18341e-09
-14.7	1.92568	6.89676e-10		-14.2	2.41259	1.77337e-13		-14.7	1.92568	2.36061e-10		-14.7	1.92568	3.59541e-10		-14.7	1.92568	8.00179e-10
-14.7	1.94595	4.7195e-10		-14.2	2.43357	1.13825e-13		-14.7	1.94595	1.6014e-10		-14.7	1.94595	2.37234e-10		-14.7	1.94595	5.39156e-10
-14.7	1.96622	3.22013e-10		-14.2	2.45455	7.28133e-14		-14.7	1.96622	1.08198e-10		-14.7	1.96622	1.55726e-10		-14.7	1.96622	3.62028e-10
-14.7	1.98649	2.19066e-10		-14.2	2.47552	4.64215e-14		-14.7	1.98649	7.28121e-11		-14.7	1.98649	1.01692e-10		-14.7	1.98649	2.42269e-10
-14.7	2.00676	1.48592e-10		-14.2	2.4965	2.94959e-14		-14.7	2.00676	4.88051e-11		-14.7	2.00676	6.60601e-11		-14.7	2.00676	1.61588e-10
-14.7	2.02703	1.00491e-10		-14.2	2.51748	1.86783e-14		-14.7	2.02703	3.25853e-11		-14.7	2.02703	4.26886e-11		-14.7	2.02703	1.07425e-10
-14.7	2.0473	6.77586e-11		-14.2	2.53846	1.17882e-14		-14.7	2.0473	2.16713e-11		-14.7	2.0473	2.74405e-11		-14.7	2.0473	7.11892e-11
-14.7	2.06757	4.55508e-11		-14.2	2.55944	7.41466e-15		-14.7	2.06757	1.43573e-11		-14.7	2.06757	1.75459e-11		-14.7	2.06757	4.70296e-11
-14.7	2.08784	3.05289e-11		-14.2	2.58042	4.648e-15		-14.7	2.08784	9.47524e-12		-14.7	2.08784	1.11598e-11		-14.7	2.08784	3.09746e-11
-14.7	2.10811	2.03986e-11		-14.2	2.6014	2.90383e-15		-14.7	2.10811	6.2295e-12		-14.7	2.10811	7.06044e-12		-14.7	2.10811	2.03399e-11
-14.7	2.12838	1.35879e-11		-14.2	2.62238	1.80804e-15		-14.7	2.12838	4.08009e-12		-14.7	2.12838	4.44331e-12		-14.7	2.12838	1.33177e-11
-14.7	2.14865	9.02303e-12		-14.2	2.64336	1.12195e-15		-14.7	2.14865	2.66225e-12		-14.7	2.14865	2.78158e-12		-14.7	2.14865	8.69509e-12
-14.7	2.16892	5.973e-12		-14.2	2.66434	6.93857e-16		-14.7	2.16892	1.73061e-12		-14.7	2.16892	1.73223e-12		-14.7	2.16892	5.66125e-12
-14.7	2.18919	3.94149e-12		-14.2	2.68532	4.27655e-16		-14.7	2.18919	1.1208e-12		-14.7	2.18919	1.0732e-12		-14.7	2.18919	3.67593e-12
-14.7	2.20946	2.59265e-12		-14.2	2.70629	2.6269e-16		-14.7	2.20946	7.23179e-13		-14.7	2.20946	6.61557e-13		-14.7	2.20946	2.38046e-12
-14.7	2.22973	1.69994e-12		-14.2	2.72727	1.60813e-16		-14.7	2.22973	4.64897e-13		-14.7	2.22973	4.05825e-13		-14.7	2.22973	1.53749e-12
-14.7	2.25	1.111e-12		-14.2	2.74825	9.81117e-17		-14.7	2.25	2.97762e-13		-14.7	2.25	2.478e-13		-14.7	2.25	9.90453e-13
-14.7	2.27027	7.23742e-13		-14.2	2.76923	5.96549e-17		-14.7	2.27027	1.90016e-13		-14.7	2.27027	1.50663e-13		-14.7	2.27027	6.36417e-13
-14.7	2.29054	4.69923e-13		-14.2	2.79021	3.61488e-17		-14.7	2.29054	1.20817e-13		-14.7	2.29054	9.12545e-14		-14.7	2.29054	4.07891e-13
-14.7	2.31081	3.04115e-13		-14.2	2.81119	2.18305e-17		-14.7	2.31081	7.654e-14		-14.7	2.31081	5.50965e-14		-14.7	2.31081	2.60763e-13
-14.7	2.33108	1.96158e-13		-14.2	2.83217	1.31387e-17		-14.7	2.33108	4.83148e-14		-14.7	2.33108	3.31874e-14		-14.7	2.33108	1.66284e-13
-14.7	2.35135	1.26104e-13		-14.2	2.85315	7.88063e-18		-14.7	2.35135	3.03887e-14		-14.7	2.35135	1.99647e-14		-14.7	2.35135	1.05768e-13
-14.7	2.37162	8.07969e-14		-14.2	2.87413	4.71073e-18		-14.7	2.37162	1.90454e-14		-14.7	2.37162	1.20103e-14		-14.7	2.37162	6.71057e-14
-14.7	2.39189	5.15942e-14		-14.2	2.89511	2.80629e-18		-14.7	2.39189	1.18939e-14		-14.7	2.39189	7.23594e-15		-14.7	2.39189	4.24674e-14
-14.7	2.41216	3.28353e-14		-14.2	2.91608	1.66606e-18		-14.7	2.41216	7.40158e-15		-14.7	2.41216	4.37321e-15		-14.7	2.41216	2.68062e-14
-14.7	2.43243	2.08262e-14		-14.2	2.93706	9.85748e-19		-14.7	2.43243	4.58985e-15		-14.7	2.43243	2.65568e-15		-14.7	2.43243	1.68767e-14
-14.7	2.4527	1.31646e-14		-14.2	2.95804	5.81238e-19		-14.7	2.4527	2.83632e-15		-14.7	2.4527	1.62267e-15		-14.7	2.4527	1.05974e-14
-14.7	2.47297	8.29324e-15		-14.2	2.97902	3.4155e-19		-14.7	2.47297	1.74665e-15		-14.7	2.47297	9.98594e-16		-14.7	2.47297	6.63685e-15
-14.7	2.49324	5.20668e-15		-14.2	3	2.00017e-19		-14.7	2.49324	1.07191e-15		-14.7	2.49324	6.19164e-16		-14.7	2.49324	4.1453e-15
-14.7	2.51351	3.25773e-15		-14.2	3.02098	1.16732e-19		-14.7	2.51351	6.55573e-16		-14.7	2.51351	3.86671e-16		-14.7	2.51351	2.58206e-15
-14.7	2.53378	2.03134e-15		-14.2	3.04196	6.78924e-20		-14.7	2.53378	3.99583e-16		-14.7	2.53378	2.42993e-16		-14.7	2.53378	1.6039e-15
-14.7	2.55405	1.26231e-15		-14.2	3.06294	3.93515e-20		-14.7	2.55405	2.4273e-16		-14.7	2.55405	1.53451e-16		-14.7	2.55405	9.93514e-16
-14.7	2.57432	7.81734e-16		-14.2	3.08392	2.27306e-20		-14.7	2.57432	1.46954e-16		-14.7	2.57432	9.72269e-17		-14.7	2.57432	6.13674e-16
-14.7	2.5946	4.82463e-16		-14.2	3.1049	1.30847e-20		-14.7	2.5946	8.86724e-17		-14.7	2.5946	6.17106e-17		-14.7	2.5946	3.77967e-16
-14.7	2.61487	2.96742e-16		-14.2	3.12587	7.50631e-21		-14.7	2.61487	5.33278e-17		-14.7	2.61487	3.91796e-17		-14.7	2.61487	2.32116e-16
-14.7	2.63514	1.81888e-16		-14.2	3.14685	4.29134e-21		-14.7	2.63514	3.19659e-17		-14.7	2.63514	2.48516e-17		-14.7	2.63514	1.42126e-16
-14.7	2.65541	1.11106e-16		-14.2	3.16783	2.44492e-21		-14.7	2.65541	1.90983e-17		-14.7	2.65541	1.57328e-17		-14.7	2.65541	8.67658e-17
-14.7	2.67568	6.76369e-17		-14.2	3.18881	1.38816e-21		-14.7	2.67568	1.13732e-17		-14.7	2.67568	9.93296e-18		-14.7	2.67568	5.28095e-17
-14.7	2.69595	4.10335e-17		-14.2	3.20979	7.85449e-22		-14.7	2.69595	6.75091e-18		-14.7	2.69595	6.25058e-18		-14.7	2.69595	3.20443e-17
-14.7	2.71622	2.48086e-17		-14.2	3.23077	4.42893e-22		-14.7	2.71622	3.99426e-18		-14.7	2.71622	3.91874e-18		-14.7	2.71622	1.93843e-17
-14.7	2.73649	1.49478e-17		-14.2	3.25175	2.48875e-22		-14.7	2.73649	2.35566e-18		-14.7	2.73649	2.44697e-18		-14.7	2.73649	1.16895e-17
-14.7	2.75676	8.97562e-18		-14.2	3.27273	1.39369e-22		-14.7	2.75676	1.38482e-18		-14.7	2.75676	1.52152e-18		-14.7	2.75676	7.02715e-18
-14.7	2.77703	5.37109e-18		-14.2	3.29371	7.77772e-23		-14.7	2.77703	8.11498e-19		-14.7	2.77703	9.41971e-19		-14.7	2.77703	4.211e-18
-14.7	2.7973	3.20311e-18		-14.2	3.31468	4.32552e-23		-14.7	2.7973	4.74019e-19		-14.7	2.7973	5.80595e-19		-14.7	2.7973	2.51538e-18
-14.7	2.81757	1.90368e-18		-14.2	3.33566	2.39732e-23		-14.7	2.81757	2.76008e-19		-14.7	2.81757	3.56261e-19		-14.7	2.81757	1.4977e-18
-14.7	2.83784	1.12753e-18		-14.2	3.35664	1.32407e-23		-14.7	2.83784	1.60203e-19		-14.7	2.83784	2.17629e-19		-14.7	2.83784	8.88872e-19
-14.7	2.85811	6.65547e-19		-14.2	3.37762	7.28781e-24		-14.7	2.85811	9.26918e-20		-14.7	2.85811	1.32348e-19		-14.7	2.85811	5.25819e-19
-14.7	2.87838	3.91509e-19		-14.2	3.3986	3.99744e-24		-14.7	2.87838	5.34612e-20		-14.7	2.87838	8.0128e-20		-14.7	2.87838	3.10033e-19
-14.7	2.89865	2.2952e-19		-14.2	3.41958	2.18507e-24		-14.7	2.89865	3.07371e-20		-14.7	2.89865	4.82974e-20		-14.7	2.89865	1.82199e-19
-14.7	2.91892	1.34095e-19		-14.2	3.44056	1.19028e-24		-14.7	2.91892	1.76164e-20		-14.7	2.91892	2.89835e-20		-14.7	2.91892	1.06719e-19
-14.7	2.93919	7.80771e-20		-14.2	3.46154	6.46142e-25		-14.7	2.93919	1.00647e-20		-14.7	2.93919	1.73173e-20		-14.7	2.93919	6.23007e-20
-14.7	2.95946	4.53053e-20		-14.2	3.48252	3.49548e-25		-14.7	2.95946	5.73208e-21		-14.7	2.95946	1.03021e-20		-14.7	2.95946	3.62484e-20
-14.7	2.97973	2.61994e-20		-14.2	3.5035	1.88444e-25		-14.7	2.97973	3.25429e-21		-14.7	2.97973	6.10251e-21		-14.7	2.97973	2.10196e-20
-14.7	3	1.5099e-20		-14.2	3.52448	1.01241e-25		-14.7	3	1.84175e-21		-14.7	3	3.59946e-21		-14.7	3	1.21477e-20
-14.7	3.02027	8.67212e-21		-14.2	3.54546	5.42035e-26		-14.7	3.02027	1.03906e-21		-14.7	3.02027	2.11413e-21		-14.7	3.02027	6.99668e-21
-14.7	3.04054	4.96384e-21		-14.2	3.56643	2.89198e-26		-14.7	3.04054	5.84357e-22		-14.7	3.04054	1.23652e-21		-14.7	3.04054	4.0162e-21
-14.7	3.06081	2.83158e-21		-14.2	3.58741	1.53766e-26		-14.7	3.06081	3.27605e-22		-14.7	3.06081	7.2022e-22		-14.7	3.06081	2.29752e-21
-14.7	3.08108	1.60974e-21		-14.2	3.60839	8.14748e-27		-14.7	3.08108	1.83086e-22		-14.7	3.08108	4.17766e-22		-14.7	3.08108	1.30984e-21
-14.7	3.10135	9.12013e-22		-14.2	3.62937	4.30212e-27		-14.7	3.10135	1.01998e-22		-14.7	3.10135	2.41334e-22		-14.7	3.10135	7.44204e-22
-14.7	3.12162	5.14948e-22		-14.2	3.65035	2.2638e-27		-14.7	3.12162	5.66453e-23		-14.7	3.12162	1.38846e-22		-14.7	3.12162	4.21381e-22
-14.7	3.14189	2.89763e-22		-14.2	3.67133	1.18711e-27		-14.7	3.14189	3.13595e-23		-14.7	3.14189	7.95593e-23		-14.7	3.14189	2.37774e-22
-14.7	3.16216	1.62495e-22		-14.2	3.69231	6.20355e-28		-14.7	3.16216	1.73065e-23		-14.7	3.16216	4.54045e-23		-14.7	3.16216	1.33708e-22
-14.7	3.18243	9.0814e-23		-14.2	3.71329	3.23062e-28		-14.7	3.18243	9.52107e-24		-14.7	3.18243	2.58088e-23		-14.7	3.18243	7.49294e-23
-14.7	3.2027	5.05805e-23		-14.2	3.73427	1.6766e-28		-14.7	3.2027	5.22153e-24		-14.7	3.2027	1.4612e-23		-14.7	3.2027	4.18452e-23
-14.7	3.22297	2.80756e-23		-14.2	3.75524	8.67096e-29		-14.7	3.22297	2.85461e-24		-14.7	3.22297	8.24003e-24		-14.7	3.22297	2.32883e-23
-14.7	3.24324	1.55307e-23		-14.2	3.77622	4.46891e-29		-14.7	3.24324	1.55573e-24		-14.7	3.24324	4.62848e-24		-14.7	3.24324	1.29159e-23
-14.7	3.26351	8.5619e-24		-14.2	3.7972	2.29527e-29		-14.7	3.26351	8.452e-25		-14.7	3.26351	2.58968e-24		-14.7	3.26351	7.13849e-24
-14.7	3.28378	4.70396e-24		-14.2	3.81818	1.17479e-29		-14.7	3.28378	4.57746e-25		-14.7	3.28378	1.4433e-24		-14.7	3.28378	3.9317e-24
-14.7	3.30405	2.57556e-24		-14.2	3.83916	5.99217e-30		-14.7	3.30405	2.47132e-25		-14.7	3.30405	8.01274e-25		-14.7	3.30405	2.15797e-24
-14.7	3.32432	1.40538e-24		-14.2	3.86014	3.04582e-30		-14.7	3.32432	1.33007e-25		-14.7	3.32432	4.43124e-25		-14.7	3.32432	1.18033e-24
-14.7	3.3446	7.64241e-25		-14.2	3.88112	1.54284e-30		-14.7	3.3446	7.13612e-26		-14.7	3.3446	2.44115e-25		-14.7	3.3446	6.4335e-25
-14.7	3.36487	4.14172e-25		-14.2	3.9021	7.78812e-31		-14.7	3.36487	3.81673e-26		-14.7	3.36487	1.33967e-25		-14.7	3.36487	3.49447e-25
-14.7	3.38514	2.23688e-25		-14.2	3.92308	3.91779e-31		-14.7	3.38514	2.03499e-26		-14.7	3.38514	7.32382e-26		-14.7	3.38514	1.89149e-25
-14.7	3.40541	1.20398e-25		-14.2	3.94406	1.96402e-31		-14.7	3.40541	1.08163e-26		-14.7	3.40541	3.98863e-26		-14.7	3.40541	1.02026e-25
-14.7	3.42568	6.45809e-26		-14.2	3.96503	9.81176e-32		-14.7	3.42568	5.73104e-27		-14.7	3.42568	2.16401e-26		-14.7	3.42568	5.48414e-26
-14.7	3.44595	3.45224e-26		-14.2	3.98601	4.88477e-32		-14.7	3.44595	3.02714e-27		-14.7	3.44595	1.16964e-26		-14.7	3.44595	2.93759e-26
-14.7	3.46622	1.83912e-26		-14.2	4.00699	2.42347e-32		-14.7	3.46622	1.59395e-27		-14.7	3.46622	6.298e-27		-14.7	3.46622	1.56804e-26
-14.7	3.48649	9.76399e-27		-14.2	4.02797	1.19819e-32		-14.7	3.48649	8.36676e-28		-14.7	3.48649	3.37847e-27		-14.7	3.48649	8.34088e-27
-14.7	3.50676	5.16601e-27		-14.2	4.04895	5.90354e-33		-14.7	3.50676	4.37805e-28		-14.7	3.50676	1.80554e-27		-14.7	3.50676	4.4213e-27
-14.7	3.52703	2.7239e-27		-14.2	4.06993	2.89864e-33		-14.7	3.52703	2.28372e-28		-14.7	3.52703	9.61325e-28		-14.7	3.52703	2.33547e-27
-14.7	3.5473	1.43132e-27		-14.2	4.09091	1.41832e-33		-14.7	3.5473	1.18753e-28		-14.7	3.5473	5.09931e-28		-14.7	3.5473	1.22937e-27
-14.7	3.56757	7.49527e-28		-14.2	4.11189	6.91588e-34		-14.7	3.56757	6.15577e-29		-14.7	3.56757	2.69486e-28		-14.7	3.56757	6.44873e-28
-14.7	3.58784	3.91152e-28		-14.2	4.13287	3.36061e-34		-14.7	3.58784	3.18094e-29		-14.7	3.58784	1.41888e-28		-14.7	3.58784	3.37094e-28
-14.7	3.60811	2.03428e-28		-14.2	4.15385	1.62737e-34		-14.7	3.60811	1.63856e-29		-14.7	3.60811	7.443e-29		-14.7	3.60811	1.75595e-28
-14.7	3.62838	1.05434e-28		-14.2	4.17483	7.85325e-35		-14.7	3.62838	8.4139e-30		-14.7	3.62838	3.88995e-29		-14.7	3.62838	9.11502e-29
-14.7	3.64865	5.44575e-29		-14.2	4.1958	3.77667e-35		-14.7	3.64865	4.30687e-30		-14.7	3.64865	2.02553e-29		-14.7	3.64865	4.71506e-29
-14.7	3.66892	2.8031e-29		-14.2	4.21678	1.80994e-35		-14.7	3.66892	2.19762e-30		-14.7	3.66892	1.05083e-29		-14.7	3.66892	2.43053e-29
-14.7	3.68919	1.43788e-29		-14.2	4.23776	8.64406e-36		-14.7	3.68919	1.1178e-30		-14.7	3.68919	5.43164e-30		-14.7	3.68919	1.24853e-29
-14.7	3.70946	7.35039e-30		-14.2	4.25874	4.11402e-36		-14.7	3.70946	5.66756e-31		-14.7	3.70946	2.79728e-30		-14.7	3.70946	6.39115e-30
-14.7	3.72973	3.74456e-30		-14.2	4.27972	1.95125e-36		-14.7	3.72973	2.86447e-31		-14.7	3.72973	1.43533e-30		-14.7	3.72973	3.2602e-30
-14.7	3.75	1.90105e-30		-14.2	4.3007	9.22261e-37		-14.7	3.75	1.44313e-31		-14.7	3.75	7.33803e-31		-14.7	3.75	1.65727e-30
-14.7	3.77027	9.61807e-31		-14.2	4.32168	4.34402e-37		-14.7	3.77027	7.24731e-32		-14.7	3.77027	3.73785e-31		-14.7	3.77027	8.39509e-31
-14.7	3.79054	4.84935e-31		-14.2	4.34266	2.03904e-37		-14.7	3.79054	3.62789e-32		-14.7	3.79054	1.89707e-31		-14.7	3.79054	4.23781e-31
-14.7	3.81081	2.43658e-31		-14.2	4.36364	9.53799e-38		-14.7	3.81081	1.81023e-32		-14.7	3.81081	9.5932e-32		-14.7	3.81081	2.13178e-31
-14.7	3.83108	1.22005e-31		-14.2	4.38462	4.44615e-38		-14.7	3.83108	9.00348e-33		-14.7	3.83108	4.83355e-32		-14.7	3.83108	1.06863e-31
-14.7	3.85135	6.08796e-32		-14.2	4.40559	2.06542e-38		-14.7	3.85135	4.46358e-33		-14.7	3.85135	2.42657e-32		-14.7	3.85135	5.33818e-32
-14.7	3.87162	3.02738e-32		-14.2	4.42657	9.56153e-39		-14.7	3.87162	2.2057e-33		-14.7	3.87162	1.2138e-32		-14.7	3.87162	2.65732e-32
-14.7	3.89189	1.50024e-32		-14.2	4.44755	4.41106e-39		-14.7	3.89189	1.08642e-33		-14.7	3.89189	6.04964e-33		-14.7	3.89189	1.31819e-32
-14.7	3.91216	7.40886e-33		-14.2	4.46853	2.02794e-39		-14.7	3.91216	5.33375e-34		-14.7	3.91216	3.00429e-33		-14.7	3.91216	6.51625e-33
-14.7	3.93243	3.6462e-33		-14.2	4.48951	9.29104e-40		-14.7	3.93243	2.61004e-34		-14.7	3.93243	1.48657e-33		-14.7	3.93243	3.20996e-33
-14.7	3.9527	1.78824e-33		-14.2	4.51049	4.24199e-40		-14.7	3.9527	1.27303e-34		-14.7	3.9527	7.32934e-34		-14.7	3.9527	1.57574e-33
-14.7	3.97297	8.73993e-34		-14.2	4.53147	1.93006e-40		-14.7	3.97297	6.18872e-35		-14.7	3.97297	3.60063e-34		-14.7	3.97297	7.7082e-34
-14.7	3.99324	4.25683e-34		-14.2	4.55245	8.7512e-41		-14.7	3.99324	2.9987e-35		-14.7	3.99324	1.7625e-34		-14.7	3.99324	3.75755e-34
-14.7	4.01351	2.06614e-34		-14.2	4.57343	3.95422e-41		-14.7	4.01351	1.4482e-35		-14.7	4.01351	8.59644e-35		-14.7	4.01351	1.82533e-34
-14.7	4.03378	9.99379e-35		-14.2	4.59441	1.78053e-41		-14.7	4.03378	6.97089e-36		-14.7	4.03378	4.1778e-35		-14.7	4.03378	8.83607e-35
-14.7	4.05405	4.81719e-35		-14.2	4.61538	7.98979e-42		-14.7	4.05405	3.3443e-36		-14.7	4.05405	2.0231e-35		-14.7	4.05405	4.26247e-35
-14.7	4.07432	2.31394e-35		-14.2	4.63636	3.57286e-42		-14.7	4.07432	1.59911e-36		-14.7	4.07432	9.76182e-36		-14.7	4.07432	2.04902e-35
-14.7	4.0946	1.10766e-35		-14.2	4.65734	1.59218e-42		-14.7	4.0946	7.6208e-37		-14.7	4.0946	4.6934e-36		-14.7	4.0946	9.81553e-36
-14.7	4.11487	5.28385e-36		-14.2	4.67832	7.07076e-43		-14.7	4.11487	3.6197e-37		-14.7	4.11487	2.24848e-36		-14.7	4.11487	4.68559e-36
-14.7	4.13514	2.51183e-36		-14.2	4.6993	3.12921e-43		-14.7	4.13514	1.71353e-37		-14.7	4.13514	1.07334e-36		-14.7	4.13514	2.22894e-36
-14.7	4.15541	1.18993e-36		-14.2	4.72028	1.38006e-43		-14.7	4.15541	8.08446e-38		-14.7	4.15541	5.10542e-37		-14.7	4.15541	1.05661e-36
-14.7	4.17568	5.61753e-37		-14.2	4.74126	6.06537e-44		-14.7	4.17568	3.80147e-38		-14.7	4.17568	2.41977e-37		-14.7	4.17568	4.99131e-37
-14.7	4.19595	2.64278e-37		-14.2	4.76224	2.65652e-44		-14.7	4.19595	1.78151e-38		-14.7	4.19595	1.14279e-37		-14.7	4.19595	2.34961e-37
-14.7	4.21622	1.23899e-37		-14.2	4.78322	1.15948e-44		-14.7	4.21622	8.32071e-39		-14.7	4.21622	5.37784e-38		-14.7	4.21622	1.1022e-37
-14.7	4.23649	5.78853e-38		-14.2	4.8042	5.04321e-45		-14.7	4.23649	3.87315e-39		-14.7	4.23649	2.52174e-38		-14.7	4.23649	5.15238e-38
-14.7	4.25676	2.69499e-38		-14.2	4.82517	2.18599e-45		-14.7	4.25676	1.79679e-39		-14.7	4.25676	1.17827e-38		-14.7	4.25676	2.40015e-38
-14.7	4.27703	1.25037e-38		-14.2	4.84615	9.44241e-46		-14.7	4.27703	8.30726e-40		-14.7	4.27703	5.48584e-39		-14.7	4.27703	1.11417e-38
-14.7	4.2973	5.78107e-39		-14.2	4.86713	4.06455e-46		-14.7	4.2973	3.82775e-40		-14.7	4.2973	2.54503e-39		-14.7	4.2973	5.15399e-39
-14.7	4.31757	2.66359e-39		-14.2	4.88811	1.74356e-46		-14.7	4.31757	1.75773e-40		-14.7	4.31757	1.17652e-39		-14.7	4.31757	2.37585e-39
-14.7	4.33784	1.22298e-39		-14.2	4.90909	7.45342e-47		-14.7	4.33784	8.04417e-41		-14.7	4.33784	5.41948e-40		-14.7	4.33784	1.09139e-39
-14.7	4.35811	5.59573e-40		-14.2	4.93007	3.17518e-47		-14.7	4.35811	3.66885e-41		-14.7	4.35811	2.48756e-40		-14.7	4.35811	4.99595e-40
-14.7	4.37838	2.55143e-40		-14.2	4.95105	1.34796e-47		-14.7	4.37838	1.66761e-41		-14.7	4.37838	1.13774e-40		-14.7	4.37838	2.27898e-40
-14.7	4.39865	1.15931e-40		-14.2	4.97203	5.70266e-48		-14.7	4.39865	7.55399e-42		-14.7	4.39865	5.18528e-41		-14.7	4.39865	1.03596e-40
-14.7	4.41892	5.24934e-41		-14.2	4.99301	2.40421e-48		-14.7	4.41892	3.41013e-42		-14.7	4.41892	2.35482e-41		-14.7	4.41892	4.69278e-41
-14.7	4.43919	2.36863e-41		-14.2	5.01399	1.01009e-48		-14.7	4.43919	1.53419e-42		-14.7	4.43919	1.06562e-41		-14.7	4.43919	2.11835e-41
-14.7	4.45946	1.06507e-41		-14.2	5.03496	4.22906e-49		-14.7	4.45946	6.87854e-43		-14.7	4.45946	4.80511e-42		-14.7	4.45946	9.52896e-42
-14.7	4.47973	4.77249e-42		-14.2	5.05594	1.76449e-49		-14.7	4.47973	3.07343e-43		-14.7	4.47973	2.15906e-42		-14.7	4.47973	4.27145e-42
-14.7	4.5	2.13108e-42		-14.2	5.07692	7.3365e-50		-14.7	4.5	1.36854e-43		-14.7	4.5	9.66684e-43		-14.7	4.5	1.90803e-42
-14.7	4.52027	9.48289e-43		-14.2	5.0979	3.03984e-50		-14.7	4.52027	6.07296e-44		-14.7	4.52027	4.31286e-43		-14.7	4.52027	8.49334e-43
-14.7	4.54054	4.20503e-43		-14.2	5.11888	1.25518e-50		-14.7	4.54054	2.68564e-44		-14.7	4.54054	1.91737e-43		-14.7	4.54054	3.76749e-43
-14.7	4.56081	1.85816e-43		-14.2	5.13986	5.16478e-51		-14.7	4.56081	1.18358e-44		-14.7	4.56081	8.49394e-44		-14.7	4.56081	1.66535e-43
-14.7	4.58108	8.18244e-44		-14.2	5.16084	2.11783e-51		-14.7	4.58108	5.19821e-45		-14.7	4.58108	3.7495e-44		-14.7	4.58108	7.3357e-44
-14.7	4.60135	3.59061e-44		-14.2	5.18182	8.65412e-52		-14.7	4.60135	2.27515e-45		-14.7	4.60135	1.6493e-44		-14.7	4.60135	3.22001e-44
-14.7	4.62162	1.57015e-44		-14.2	5.2028	3.52408e-52		-14.7	4.62162	9.92359e-46		-14.7	4.62162	7.22914e-45		-14.7	4.62162	1.40849e-44
-14.7	4.64189	6.84221e-45		-14.2	5.22378	1.43008e-52		-14.7	4.64189	4.31347e-46		-14.7	4.64189	3.15745e-45		-14.7	4.64189	6.13948e-45
-14.7	4.66216	2.97124e-45		-14.2	5.24475	5.78319e-53		-14.7	4.66216	1.86846e-46		-14.7	4.66216	1.3742e-45		-14.7	4.66216	2.66679e-45
-14.7	4.68243	1.28577e-45		-14.2	5.26573	2.33059e-53		-14.7	4.68243	8.06568e-47		-14.7	4.68243	5.95975e-46		-14.7	4.68243	1.15432e-45
-14.7	4.7027	5.54467e-46		-14.2	5.28671	9.35953e-54		-14.7	4.7027	3.46972e-47		-14.7	4.7027	2.57554e-46		-14.7	4.7027	4.97904e-46
-14.7	4.72297	2.38271e-46		-14.2	5.30769	3.74571e-54		-14.7	4.72297	1.48746e-47		-14.7	4.72297	1.10911e-46		-14.7	4.72297	2.14015e-46
-14.7	4.74324	1.02035e-46		-14.2	5.32867	1.49384e-54		-14.7	4.74324	6.35467e-48		-14.7	4.74324	4.7593e-47		-14.7	4.74324	9.1669e-47
-14.7	4.76351	4.35425e-47		-14.2	5.34965	5.93696e-55		-14.7	4.76351	2.70543e-48		-14.7	4.76351	2.03506e-47		-14.7	4.76351	3.91274e-47
-14.7	4.78378	1.85165e-47		-14.2	5.37063	2.35134e-55		-14.7	4.78378	1.14782e-48		-14.7	4.78378	8.67115e-48		-14.7	4.78378	1.66425e-47
-14.7	4.80405	7.84675e-48		-14.2	5.39161	9.28016e-56		-14.7	4.80405	4.85295e-49		-14.7	4.80405	3.68164e-48		-14.7	4.80405	7.05404e-48
-14.7	4.82432	3.31362e-48		-14.2	5.41259	3.64994e-56		-14.7	4.82432	2.04471e-49		-14.7	4.82432	1.55766e-48		-14.7	4.82432	2.97945e-48
-14.7	4.8446	1.39444e-48		-14.2	5.43357	1.43056e-56		-14.7	4.8446	8.5852e-50		-14.7	4.8446	6.56701e-49		-14.7	4.8446	1.25405e-48
-14.7	4.86487	5.84761e-49		-14.2	5.45454	5.58745e-57		-14.7	4.86487	3.59221e-50		-14.7	4.86487	2.75886e-49		-14.7	4.86487	5.25981e-49
-14.7	4.88514	2.44366e-49		-14.2	5.47552	2.17476e-57		-14.7	4.88514	1.49784e-50		-14.7	4.88514	1.15494e-49		-14.7	4.88514	2.1984e-49
-14.7	4.90541	1.01762e-49		-14.2	5.4965	8.43523e-58		-14.7	4.90541	6.22387e-51		-14.7	4.90541	4.81786e-50		-14.7	4.90541	9.15635e-50
-14.7	4.92568	4.2229e-50		-14.2	5.51748	3.2604e-58		-14.7	4.92568	2.57719e-51		-14.7	4.92568	2.0027e-50		-14.7	4.92568	3.8003e-50
-14.7	4.94595	1.7463e-50		-14.2	5.53846	1.25584e-58		-14.7	4.94595	1.06347e-51		-14.7	4.94595	8.29556e-51		-14.7	4.94595	1.57178e-50
-14.7	4.96622	7.19629e-51		-14.2	5.55944	4.82042e-59		-14.7	4.96622	4.37312e-52		-14.7	4.96622	3.42407e-51		-14.7	4.96622	6.47806e-51
-14.7	4.98649	2.95515e-51		-14.2	5.58042	1.84384e-59		-14.7	4.98649	1.79205e-52		-14.7	4.98649	1.40834e-51		-14.7	4.98649	2.66058e-51
-14.7	5.00676	1.2093e-51		-14.2	5.6014	7.02827e-60		-14.7	5.00676	7.31806e-53		-14.7	5.00676	5.77217e-52		-14.7	5.00676	1.0889e-51
-14.7	5.02703	4.93137e-52		-14.2	5.62238	2.66969e-60		-14.7	5.02703	2.97805e-53		-14.7	5.02703	2.35743e-52		-14.7	5.02703	4.44097e-52
-14.7	5.0473	2.00393e-52		-14.2	5.64336	1.01056e-60		-14.7	5.0473	1.20769e-53		-14.7	5.0473	9.59417e-53		-14.7	5.0473	1.80487e-52
-14.7	5.06757	8.11483e-53		-14.2	5.66434	3.81195e-61		-14.7	5.06757	4.88057e-54		-14.7	5.06757	3.89085e-53		-14.7	5.06757	7.30959e-53
-14.7	5.08784	3.27458e-53		-14.2	5.68532	1.43291e-61		-14.7	5.08784	1.96549e-54		-14.7	5.08784	1.57235e-53		-14.7	5.08784	2.94997e-53
-14.7	5.10811	1.31678e-53		-14.2	5.70629	5.36758e-62		-14.7	5.10811	7.88789e-55		-14.7	5.10811	6.33174e-54		-14.7	5.10811	1.18638e-53
-14.7	5.12838	5.27657e-54		-14.2	5.72727	2.00366e-62		-14.7	5.12838	3.15455e-55		-14.7	5.12838	2.54077e-54		-14.7	5.12838	4.75449e-54
-14.7	5.14865	2.10703e-54		-14.2	5.74825	7.45338e-63		-14.7	5.14865	1.25719e-55		-14.7	5.14865	1.01596e-54		-14.7	5.14865	1.89874e-54
-14.7	5.16892	8.38432e-55		-14.2	5.76923	2.76293e-63		-14.7	5.16892	4.9929e-56		-14.7	5.16892	4.04817e-55		-14.7	5.16892	7.55619e-55
-14.7	5.18919	3.32465e-55		-14.2	5.79021	1.02063e-63		-14.7	5.18919	1.97601e-56		-14.7	5.18919	1.60734e-55		-14.7	5.18919	2.99654e-55
-14.7	5.20946	1.31372e-55		-14.2	5.81119	3.75713e-64		-14.7	5.20946	7.79316e-57		-14.7	5.20946	6.35958e-56		-14.7	5.20946	1.18417e-55
-14.7	5.22973	5.17299e-56		-14.2	5.83217	1.37825e-64		-14.7	5.22973	3.06284e-57		-14.7	5.22973	2.50736e-56		-14.7	5.22973	4.66322e-56
-14.7	5.25	2.02982e-56		-14.2	5.85315	5.03827e-65		-14.7	5.25	1.19955e-57		-14.7	5.25	9.85091e-57		-14.7	5.25	1.82994e-56
-14.7	5.27027	7.93696e-57		-14.2	5.87413	1.83536e-65		-14.7	5.27027	4.68167e-58		-14.7	5.27027	3.8566e-57		-14.7	5.27027	7.15589e-57
-14.7	5.29054	3.09264e-57		-14.2	5.89511	6.6626e-66		-14.7	5.29054	1.82082e-58		-14.7	5.29054	1.50454e-57		-14.7	5.29054	2.78849e-57
-14.7	5.31081	1.20084e-57		-14.2	5.91608	2.41019e-66		-14.7	5.31081	7.05699e-59		-14.7	5.31081	5.84888e-58		-14.7	5.31081	1.08281e-57
-14.7	5.33108	4.6464e-58		-14.2	5.93706	8.68843e-67		-14.7	5.33108	2.72556e-59		-14.7	5.33108	2.26575e-58		-14.7	5.33108	4.18998e-58
-14.7	5.35135	1.79155e-58		-14.2	5.95804	3.12115e-67		-14.7	5.35135	1.04901e-59		-14.7	5.35135	8.74622e-59		-14.7	5.35135	1.61566e-58
-14.7	5.37162	6.88365e-59		-14.2	5.97902	1.1173e-67		-14.7	5.37162	4.02331e-60		-14.7	5.37162	3.36434e-59		-14.7	5.37162	6.20817e-59
-14.7	5.39189	2.63565e-59		-14.2	6	3.98576e-68		-14.7	5.39189	1.53771e-60		-14.7	5.39189	1.28958e-59		-14.7	5.39189	2.37714e-59
-14.7	5.41216	1.00562e-59		-14.15	0	0.000571368		-14.7	5.41216	5.85664e-61		-14.7	5.41216	4.92573e-60		-14.7	5.41216	9.07036e-60
-14.7	5.43243	3.82349e-60		-14.15	0.02098	0.00147		-14.7	5.43243	2.22283e-61		-14.7	5.43243	1.87483e-60		-14.7	5.43243	3.44882e-60
-14.7	5.4527	1.44865e-60		-14.15	0.04196	0.00294		-14.7	5.4527	8.40715e-62		-14.7	5.4527	7.11087e-61		-14.7	5.4527	1.30675e-60
-14.7	5.47297	5.46945e-61		-14.15	0.06294	0.00451		-14.7	5.47297	3.16865e-62		-14.7	5.47297	2.68754e-61		-14.7	5.47297	4.93392e-61
-14.7	5.49324	2.05779e-61		-14.15	0.08392	0.00582		-14.7	5.49324	1.1901e-62		-14.7	5.49324	1.01218e-61		-14.7	5.49324	1.85639e-61
-14.7	5.51351	7.71504e-62		-14.15	0.1049	0.00659		-14.7	5.51351	4.45425e-63		-14.7	5.51351	3.79868e-62		-14.7	5.51351	6.96019e-62
-14.7	5.53378	2.88238e-62		-14.15	0.12587	0.00664		-14.7	5.53378	1.66131e-63		-14.7	5.53378	1.42062e-62		-14.7	5.53378	2.60046e-62
-14.7	5.55405	1.07311e-62		-14.15	0.14685	0.00594		-14.7	5.55405	6.17458e-64		-14.7	5.55405	5.29412e-63		-14.7	5.55405	9.68179e-63
-14.7	5.57432	3.98117e-63		-14.15	0.16783	0.00458		-14.7	5.57432	2.2869e-64		-14.7	5.57432	1.96599e-63		-14.7	5.57432	3.59201e-63
-14.7	5.5946	1.47182e-63		-14.15	0.18881	0.00275		-14.7	5.5946	8.44053e-65		-14.7	5.5946	7.27509e-64		-14.7	5.5946	1.32799e-63
-14.7	5.61487	5.42223e-64		-14.15	0.20979	0.000757634		-14.7	5.61487	3.10438e-65		-14.7	5.61487	2.68267e-64		-14.7	5.61487	4.89249e-64
-14.7	5.63514	1.99057e-64		-14.15	0.23077	0.00135		-14.7	5.63514	1.13779e-65		-14.7	5.63514	9.85753e-65		-14.7	5.63514	1.79614e-64
-14.7	5.65541	7.28203e-65		-14.15	0.25175	0.00305		-14.7	5.65541	4.15557e-66		-14.7	5.65541	3.60944e-65		-14.7	5.65541	6.57093e-65
-14.7	5.67568	2.65463e-65		-14.15	0.27273	0.00429		-14.7	5.67568	1.51245e-66		-14.7	5.67568	1.31699e-65		-14.7	5.67568	2.39546e-65
-14.7	5.69595	9.64347e-66		-14.15	0.29371	0.00499		-14.7	5.69595	5.48546e-67		-14.7	5.69595	4.78846e-66		-14.7	5.69595	8.70216e-66
-14.7	5.71622	3.49091e-66		-14.15	0.31468	0.00515		-14.7	5.71622	1.98256e-67		-14.7	5.71622	1.73493e-66		-14.7	5.71622	3.15022e-66
-14.7	5.73649	1.25927e-66		-14.15	0.33566	0.00485		-14.7	5.73649	7.14039e-68		-14.7	5.73649	6.26379e-67		-14.7	5.73649	1.1364e-66
-14.7	5.75676	4.52665e-67		-14.15	0.35664	0.00425		-14.7	5.75676	2.5627e-68		-14.7	5.75676	2.25354e-67		-14.7	5.75676	4.08503e-67
-14.7	5.77703	1.62147e-67		-14.15	0.37762	0.00353		-14.7	5.77703	9.16547e-69		-14.7	5.77703	8.07912e-68		-14.7	5.77703	1.46331e-67
-14.7	5.7973	5.78788e-68		-14.15	0.3986	0.00293		-14.7	5.7973	3.26657e-69		-14.7	5.7973	2.88625e-68		-14.7	5.7973	5.22337e-68
-14.7	5.81757	2.05875e-68		-14.15	0.41958	0.00263		-14.7	5.81757	1.16014e-69		-14.7	5.81757	1.02748e-68		-14.7	5.81757	1.85798e-68
-14.7	5.83784	7.29734e-69		-14.15	0.44056	0.00264		-14.7	5.83784	4.10592e-70		-14.7	5.83784	3.64492e-69		-14.7	5.83784	6.58579e-69
-14.7	5.85811	2.57751e-69		-14.15	0.46154	0.00281		-14.7	5.85811	1.44807e-70		-14.7	5.85811	1.28846e-69		-14.7	5.85811	2.32621e-69
-14.7	5.87838	9.07219e-70		-14.15	0.48252	0.00297		-14.7	5.87838	5.08919e-71		-14.7	5.87838	4.53866e-70		-14.7	5.87838	8.18776e-70
-14.7	5.89865	3.18199e-70		-14.15	0.5035	0.00306		-14.7	5.89865	1.78233e-71		-14.7	5.89865	1.59314e-70		-14.7	5.89865	2.87181e-70
-14.7	5.91892	1.11214e-70		-14.15	0.52448	0.00304		-14.7	5.91892	6.22026e-72		-14.7	5.91892	5.57252e-71		-14.7	5.91892	1.00374e-70
-14.7	5.93919	3.87345e-71		-14.15	0.54546	0.00296		-14.7	5.93919	2.16326e-72		-14.7	5.93919	1.94232e-71		-14.7	5.93919	3.49593e-71
-14.7	5.95946	1.34434e-71		-14.15	0.56643	0.00282		-14.7	5.95946	7.49699e-73		-14.7	5.95946	6.74623e-72		-14.7	5.95946	1.21333e-71
-14.7	5.97973	4.64939e-72		-14.15	0.58741	0.00266		-14.7	5.97973	2.58908e-73		-14.7	5.97973	2.33492e-72		-14.7	5.97973	4.19631e-72
-14.7	6	1.60235e-72		-14.15	0.60839	0.00248		-14.7	6	8.91012e-74		-14.7	6	8.05295e-73		-14.7	6	1.44621e-72
-14.65	0	0.000718888		-14.15	0.62937	0.00229		-14.65	0	1.9668e-05		-14.65	0	0.00101		-14.65	0	0.00183
-14.65	0.02027	0.0015		-14.15	0.65035	0.00211		-14.65	0.02027	0.000136121		-14.65	0.02027	0.00205		-14.65	0.02027	0.0036
-14.65	0.04054	0.00231		-14.15	0.67133	0.00193		-14.65	0.04054	0.000362224		-14.65	0.04054	0.00297		-14.65	0.04054	0.00477
-14.65	0.06081	0.00308		-14.15	0.69231	0.00176		-14.65	0.06081	0.000607912		-14.65	0.06081	0.00376		-14.65	0.06081	0.00537
-14.65	0.08108	0.00377		-14.15	0.71329	0.00161		-14.65	0.08108	0.000823596		-14.65	0.08108	0.0045		-14.65	0.08108	0.00583
-14.65	0.10135	0.0043		-14.15	0.73427	0.00149		-14.65	0.10135	0.00097164		-14.65	0.10135	0.00519		-14.65	0.10135	0.0065
-14.65	0.12162	0.00462		-14.15	0.75525	0.00139		-14.65	0.12162	0.00103		-14.65	0.12162	0.00577		-14.65	0.12162	0.00751
-14.65	0.14189	0.00474		-14.15	0.77622	0.0013		-14.65	0.14189	0.000990136		-14.65	0.14189	0.00621		-14.65	0.14189	0.00867
-14.65	0.16216	0.00471		-14.15	0.7972	0.00123		-14.65	0.16216	0.000868509		-14.65	0.16216	0.00648		-14.65	0.16216	0.00971
-14.65	0.18243	0.00463		-14.15	0.81818	0.00117		-14.65	0.18243	0.000699604		-14.65	0.18243	0.00658		-14.65	0.18243	0.0104
-14.65	0.2027	0.0046		-14.15	0.83916	0.0011		-14.65	0.2027	0.000549284		-14.65	0.2027	0.00656		-14.65	0.2027	0.01065
-14.65	0.22297	0.00467		-14.15	0.86014	0.00104		-14.65	0.22297	0.000510261		-14.65	0.22297	0.00649		-14.65	0.22297	0.0105
-14.65	0.24324	0.00481		-14.15	0.88112	0.00096494		-14.65	0.24324	0.000602578		-14.65	0.24324	0.00643		-14.65	0.24324	0.0101
-14.65	0.26351	0.00498		-14.15	0.9021	0.000890345		-14.65	0.26351	0.000740371		-14.65	0.26351	0.00643		-14.65	0.26351	0.00966
-14.65	0.28378	0.0051		-14.15	0.92308	0.000812785		-14.65	0.28378	0.000855074		-14.65	0.28378	0.00648		-14.65	0.28378	0.00934
-14.65	0.30405	0.00512		-14.15	0.94406	0.000733834		-14.65	0.30405	0.000919008		-14.65	0.30405	0.00653		-14.65	0.30405	0.00922
-14.65	0.32432	0.00506		-14.15	0.96503	0.000655239		-14.65	0.32432	0.00092794		-14.65	0.32432	0.00654		-14.65	0.32432	0.00923
-14.65	0.34459	0.00492		-14.15	0.98601	0.000578679		-14.65	0.34459	0.00089116		-14.65	0.34459	0.00647		-14.65	0.34459	0.00925
-14.65	0.36486	0.00474		-14.15	1.00699	0.000505604		-14.65	0.36486	0.00082582		-14.65	0.36486	0.00631		-14.65	0.36486	0.00918
-14.65	0.38514	0.00455		-14.15	1.02797	0.000437161		-14.65	0.38514	0.000752244		-14.65	0.38514	0.00609		-14.65	0.38514	0.00897
-14.65	0.40541	0.00437		-14.15	1.04895	0.000374166		-14.65	0.40541	0.000688877		-14.65	0.40541	0.00581		-14.65	0.40541	0.00864
-14.65	0.42568	0.0042		-14.15	1.06993	0.000317115		-14.65	0.42568	0.00064685		-14.65	0.42568	0.00552		-14.65	0.42568	0.00822
-14.65	0.44595	0.00406		-14.15	1.09091	0.000266218		-14.65	0.44595	0.00062674		-14.65	0.44595	0.00522		-14.65	0.44595	0.00777
-14.65	0.46622	0.00391		-14.15	1.11189	0.000221445		-14.65	0.46622	0.000620921		-14.65	0.46622	0.00492		-14.65	0.46622	0.00732
-14.65	0.48649	0.00375		-14.15	1.13287	0.000182574		-14.65	0.48649	0.000619764		-14.65	0.48649	0.00462		-14.65	0.48649	0.0069
-14.65	0.50676	0.00359		-14.15	1.15385	0.000149241		-14.65	0.50676	0.000616276		-14.65	0.50676	0.00432		-14.65	0.50676	0.00651
-14.65	0.52703	0.00341		-14.15	1.17483	0.000120991		-14.65	0.52703	0.000607182		-14.65	0.52703	0.00403		-14.65	0.52703	0.00614
-14.65	0.5473	0.00322		-14.15	1.1958	9.73111e-05		-14.65	0.5473	0.000591954		-14.65	0.5473	0.00375		-14.65	0.5473	0.00579
-14.65	0.56757	0.00302		-14.15	1.21678	7.76691e-05		-14.65	0.56757	0.00057147		-14.65	0.56757	0.00351		-14.65	0.56757	0.00546
-14.65	0.58784	0.00282		-14.15	1.23776	6.15378e-05		-14.65	0.58784	0.000547031		-14.65	0.58784	0.0033		-14.65	0.58784	0.00515
-14.65	0.60811	0.00263		-14.15	1.25874	4.84142e-05		-14.65	0.60811	0.000519886		-14.65	0.60811	0.00312		-14.65	0.60811	0.00486
-14.65	0.62838	0.00244		-14.15	1.27972	3.78329e-05		-14.65	0.62838	0.000491113		-14.65	0.62838	0.00298		-14.65	0.62838	0.00458
-14.65	0.64865	0.00227		-14.15	1.3007	2.93737e-05		-14.65	0.64865	0.00046167		-14.65	0.64865	0.00285		-14.65	0.64865	0.00432
-14.65	0.66892	0.0021		-14.15	1.32168	2.26655e-05		-14.65	0.66892	0.000432439		-14.65	0.66892	0.00273		-14.65	0.66892	0.00407
-14.65	0.68919	0.00196		-14.15	1.34266	1.73867e-05		-14.65	0.68919	0.000404202		-14.65	0.68919	0.00261		-14.65	0.68919	0.00383
-14.65	0.70946	0.00182		-14.15	1.36364	1.32626e-05		-14.65	0.70946	0.000377542		-14.65	0.70946	0.00249		-14.65	0.70946	0.00359
-14.65	0.72973	0.0017		-14.15	1.38461	1.00629e-05		-14.65	0.72973	0.000352758		-14.65	0.72973	0.00235		-14.65	0.72973	0.00335
-14.65	0.75	0.00159		-14.15	1.40559	7.59655e-06		-14.65	0.75	0.000329822		-14.65	0.75	0.0022		-14.65	0.75	0.00312
-14.65	0.77027	0.00148		-14.15	1.42657	5.70712e-06		-14.65	0.77027	0.000308432		-14.65	0.77027	0.00205		-14.65	0.77027	0.00288
-14.65	0.79054	0.00138		-14.15	1.44755	4.26808e-06		-14.65	0.79054	0.000288131		-14.65	0.79054	0.00188		-14.65	0.79054	0.00264
-14.65	0.81081	0.00127		-14.15	1.46853	3.17808e-06		-14.65	0.81081	0.000268448		-14.65	0.81081	0.00172		-14.65	0.81081	0.00241
-14.65	0.83108	0.00117		-14.15	1.48951	2.35672e-06		-14.65	0.83108	0.000249012		-14.65	0.83108	0.00155		-14.65	0.83108	0.00218
-14.65	0.85135	0.00107		-14.15	1.51049	1.74082e-06		-14.65	0.85135	0.000229609		-14.65	0.85135	0.00139		-14.65	0.85135	0.00196
-14.65	0.87162	0.000968565		-14.15	1.53147	1.28111e-06		-14.65	0.87162	0.000210195		-14.65	0.87162	0.00124		-14.65	0.87162	0.00175
-14.65	0.89189	0.000869585		-14.15	1.55245	9.39454e-07		-14.65	0.89189	0.000190868		-14.65	0.89189	0.00109		-14.65	0.89189	0.00155
-14.65	0.91216	0.000773836		-14.15	1.57343	6.86584e-07		-14.65	0.91216	0.000171818		-14.65	0.91216	0.000946092		-14.65	0.91216	0.00136
-14.65	0.93243	0.000682455		-14.15	1.59441	5.00149e-07		-14.65	0.93243	0.000153284		-14.65	0.93243	0.0008165		-14.65	0.93243	0.00119
-14.65	0.9527	0.000596451		-14.15	1.61538	3.632e-07		-14.65	0.9527	0.000135507		-14.65	0.9527	0.000698328		-14.65	0.9527	0.00102
-14.65	0.97297	0.000516623		-14.15	1.63636	2.62951e-07		-14.65	0.97297	0.000118708		-14.65	0.97297	0.000591986		-14.65	0.97297	0.000878225
-14.65	0.99324	0.000443529		-14.15	1.65734	1.89813e-07		-14.65	0.99324	0.000103062		-14.65	0.99324	0.000497495		-14.65	0.99324	0.000746782
-14.65	1.01351	0.000377474		-14.15	1.67832	1.36623e-07		-14.65	1.01351	8.86939e-05		-14.65	1.01351	0.000414548		-14.65	1.01351	0.00062996
-14.65	1.03378	0.000318533		-14.15	1.6993	9.80607e-08		-14.65	1.03378	7.56752e-05		-14.65	1.03378	0.000342581		-14.65	1.03378	0.000527229
-14.65	1.05405	0.000266571		-14.15	1.72028	7.01862e-08		-14.65	1.05405	6.4029e-05		-14.65	1.05405	0.000280835		-14.65	1.05405	0.000437824
-14.65	1.07432	0.000221292		-14.15	1.74126	5.00961e-08		-14.65	1.07432	5.37359e-05		-14.65	1.07432	0.000228427		-14.65	1.07432	0.000360799
-14.65	1.0946	0.000182271		-14.15	1.76224	3.56579e-08		-14.65	1.0946	4.47429e-05		-14.65	1.0946	0.000184402		-14.65	1.0946	0.000295094
-14.65	1.11487	0.000148996		-14.15	1.78322	2.53108e-08		-14.65	1.11487	3.69709e-05		-14.65	1.11487	0.000147781		-14.65	1.11487	0.00023958
-14.65	1.13514	0.000120906		-14.15	1.8042	1.79163e-08		-14.65	1.13514	3.03238e-05		-14.65	1.13514	0.000117608		-14.65	1.13514	0.000193113
-14.65	1.15541	9.74208e-05		-14.15	1.82518	1.26467e-08		-14.65	1.15541	2.46948e-05		-14.65	1.15541	9.29704e-05		-14.65	1.15541	0.000154571
-14.65	1.17568	7.79637e-05		-14.15	1.84615	8.90188e-09		-14.65	1.17568	1.99728e-05		-14.65	1.17568	7.30251e-05		-14.65	1.17568	0.000122879
-14.65	1.19595	6.1984e-05		-14.15	1.86713	6.24809e-09		-14.65	1.19595	1.60472e-05		-14.65	1.19595	5.701e-05		-14.65	1.19595	9.70418e-05
-14.65	1.21622	4.89689e-05		-14.15	1.88811	4.37281e-09		-14.65	1.21622	1.28118e-05		-14.65	1.21622	4.42497e-05		-14.65	1.21622	7.61482e-05
-14.65	1.23649	3.84517e-05		-14.15	1.90909	3.05145e-09		-14.65	1.23649	1.0167e-05		-14.65	1.23649	3.4157e-05		-14.65	1.23649	5.9385e-05
-14.65	1.25676	3.00168e-05		-14.15	1.93007	2.12309e-09		-14.65	1.25676	8.02168e-06		-14.65	1.25676	2.62288e-05		-14.65	1.25676	4.60369e-05
-14.65	1.27703	2.33002e-05		-14.15	1.95105	1.47276e-09		-14.65	1.27703	6.29437e-06		-14.65	1.27703	2.00412e-05		-14.65	1.27703	3.5485e-05
-14.65	1.2973	1.79883e-05		-14.15	1.97203	1.01855e-09		-14.65	1.2973	4.91327e-06		-14.65	1.2973	1.52413e-05		-14.65	1.2973	2.72011e-05
-14.65	1.31757	1.38146e-05		-14.15	1.99301	7.02268e-10		-14.65	1.31757	3.81621e-06		-14.65	1.31757	1.1539e-05		-14.65	1.31757	2.07408e-05
-14.65	1.33784	1.05555e-05		-14.15	2.01399	4.82702e-10		-14.65	1.33784	2.95012e-06		-14.65	1.33784	8.69858e-06		-14.65	1.33784	1.57343e-05
-14.65	1.35811	8.02576e-06		-14.15	2.03497	3.30749e-10		-14.65	1.35811	2.27031e-06		-14.65	1.35811	6.53029e-06		-14.65	1.35811	1.18779e-05
-14.65	1.37838	6.07331e-06		-14.15	2.05594	2.25917e-10		-14.65	1.37838	1.73958e-06		-14.65	1.37838	4.88292e-06		-14.65	1.37838	8.9245e-06
-14.65	1.39865	4.57464e-06		-14.15	2.07692	1.53822e-10		-14.65	1.39865	1.32733e-06		-14.65	1.39865	3.63693e-06		-14.65	1.39865	6.67497e-06
-14.65	1.41892	3.43035e-06		-14.15	2.0979	1.04399e-10		-14.65	1.41892	1.00864e-06		-14.65	1.41892	2.69856e-06		-14.65	1.41892	4.97056e-06
-14.65	1.43919	2.56108e-06		-14.15	2.11888	7.06276e-11		-14.65	1.43919	7.63382e-07		-14.65	1.43919	1.99475e-06		-14.65	1.43919	3.68563e-06
-14.65	1.45946	1.90396e-06		-14.15	2.13986	4.76259e-11		-14.65	1.45946	5.75455e-07		-14.65	1.45946	1.46897e-06		-14.65	1.45946	2.72159e-06
-14.65	1.47973	1.40957e-06		-14.15	2.16084	3.20107e-11		-14.65	1.47973	4.32058e-07		-14.65	1.47973	1.07772e-06		-14.65	1.47973	2.00162e-06
-14.65	1.5	1.03934e-06		-14.15	2.18182	2.1445e-11		-14.65	1.5	3.2309e-07		-14.65	1.5	7.87686e-07		-14.65	1.5	1.46632e-06
-14.65	1.52027	7.63318e-07		-14.15	2.2028	1.43195e-11		-14.65	1.52027	2.40621e-07		-14.65	1.52027	5.7351e-07		-14.65	1.52027	1.07003e-06
-14.65	1.54054	5.58432e-07		-14.15	2.22378	9.53007e-12		-14.65	1.54054	1.78462e-07		-14.65	1.54054	4.15954e-07		-14.65	1.54054	7.77865e-07
-14.65	1.56081	4.06994e-07		-14.15	2.24476	6.32161e-12		-14.65	1.56081	1.31805e-07		-14.65	1.56081	3.00495e-07		-14.65	1.56081	5.63349e-07
-14.65	1.58108	2.95524e-07		-14.15	2.26573	4.17945e-12		-14.65	1.58108	9.69305e-08		-14.65	1.58108	2.16215e-07		-14.65	1.58108	4.06469e-07
-14.65	1.60135	2.13805e-07		-14.15	2.28671	2.75403e-12		-14.65	1.60135	7.09751e-08		-14.65	1.60135	1.54938e-07		-14.65	1.60135	2.92189e-07
-14.65	1.62162	1.54133e-07		-14.15	2.30769	1.80872e-12		-14.65	1.62162	5.1742e-08		-14.65	1.62162	1.10566e-07		-14.65	1.62162	2.09262e-07
-14.65	1.64189	1.10728e-07		-14.15	2.32867	1.18393e-12		-14.65	1.64189	3.75537e-08		-14.65	1.64189	7.85665e-08		-14.65	1.64189	1.49317e-07
-14.65	1.66216	7.92742e-08		-14.15	2.34965	7.72385e-13		-14.65	1.66216	2.71344e-08		-14.65	1.66216	5.55871e-08		-14.65	1.66216	1.0615e-07
-14.65	1.68243	5.6565e-08		-14.15	2.37063	5.02216e-13		-14.65	1.68243	1.9518e-08		-14.65	1.68243	3.91559e-08		-14.65	1.68243	7.51829e-08
-14.65	1.7027	4.02283e-08		-14.15	2.39161	3.25458e-13		-14.65	1.7027	1.39765e-08		-14.65	1.7027	2.74583e-08		-14.65	1.7027	5.30527e-08
-14.65	1.72297	2.85174e-08		-14.15	2.41259	2.10208e-13		-14.65	1.72297	9.96336e-09		-14.65	1.72297	1.91677e-08		-14.65	1.72297	3.72976e-08
-14.65	1.74324	2.01514e-08		-14.15	2.43357	1.35316e-13		-14.65	1.74324	7.07078e-09		-14.65	1.74324	1.33187e-08		-14.65	1.74324	2.61239e-08
-14.65	1.76351	1.41952e-08		-14.15	2.45455	8.6815e-14		-14.65	1.76351	4.99565e-09		-14.65	1.76351	9.21116e-09		-14.65	1.76351	1.82296e-08
-14.65	1.78378	9.96868e-09		-14.15	2.47552	5.55121e-14		-14.65	1.78378	3.51393e-09		-14.65	1.78378	6.34022e-09		-14.65	1.78378	1.26736e-08
-14.65	1.80405	6.97932e-09		-14.15	2.4965	3.53773e-14		-14.65	1.80405	2.46087e-09		-14.65	1.80405	4.34317e-09		-14.65	1.80405	8.77833e-09
-14.65	1.82432	4.87173e-09		-14.15	2.51748	2.24702e-14		-14.65	1.82432	1.71591e-09		-14.65	1.82432	2.96072e-09		-14.65	1.82432	6.0578e-09
-14.65	1.8446	3.39049e-09		-14.15	2.53846	1.42244e-14		-14.65	1.8446	1.19134e-09		-14.65	1.8446	2.00843e-09		-14.65	1.8446	4.16504e-09
-14.65	1.86487	2.35267e-09		-14.15	2.55944	8.97437e-15		-14.65	1.86487	8.23616e-10		-14.65	1.86487	1.35569e-09		-14.65	1.86487	2.85322e-09
-14.65	1.88514	1.62775e-09		-14.15	2.58042	5.64309e-15		-14.65	1.88514	5.67008e-10		-14.65	1.88514	9.10527e-10		-14.65	1.88514	1.94749e-09
-14.65	1.90541	1.12292e-09		-14.15	2.6014	3.53648e-15		-14.65	1.90541	3.8873e-10		-14.65	1.90541	6.08464e-10		-14.65	1.90541	1.32452e-09
-14.65	1.92568	7.7241e-10		-14.15	2.62238	2.20886e-15		-14.65	1.92568	2.65412e-10		-14.65	1.92568	4.04548e-10		-14.65	1.92568	8.97644e-10
-14.65	1.94595	5.29769e-10		-14.15	2.64336	1.37501e-15		-14.65	1.94595	1.8048e-10		-14.65	1.94595	2.67599e-10		-14.65	1.94595	6.06223e-10
-14.65	1.96622	3.62296e-10		-14.15	2.66434	8.53065e-16		-14.65	1.96622	1.22234e-10		-14.65	1.96622	1.76101e-10		-14.65	1.96622	4.08008e-10
-14.65	1.98649	2.47046e-10		-14.15	2.68532	5.2747e-16		-14.65	1.98649	8.24566e-11		-14.65	1.98649	1.15289e-10		-14.65	1.98649	2.73677e-10
-14.65	2.00676	1.67966e-10		-14.15	2.70629	3.25051e-16		-14.65	2.00676	5.54048e-11		-14.65	2.00676	7.50853e-11		-14.65	2.00676	1.82966e-10
-14.65	2.02703	1.13864e-10		-14.15	2.72727	1.99638e-16		-14.65	2.02703	3.70828e-11		-14.65	2.02703	4.8646e-11		-14.65	2.02703	1.21925e-10
-14.65	2.0473	7.69611e-11		-14.15	2.74825	1.22199e-16		-14.65	2.0473	2.47238e-11		-14.65	2.0473	3.13513e-11		-14.65	2.0473	8.09914e-11
-14.65	2.06757	5.18634e-11		-14.15	2.76923	7.4547e-17		-14.65	2.06757	1.64206e-11		-14.65	2.06757	2.0099e-11		-14.65	2.06757	5.36337e-11
-14.65	2.08784	3.48456e-11		-14.15	2.79021	4.53236e-17		-14.65	2.08784	1.08644e-11		-14.65	2.08784	1.28172e-11		-14.65	2.08784	3.54095e-11
-14.65	2.10811	2.3341e-11		-14.15	2.81119	2.74633e-17		-14.65	2.10811	7.16105e-12		-14.65	2.10811	8.13044e-12		-14.65	2.10811	2.33087e-11
-14.65	2.12838	1.55871e-11		-14.15	2.83217	1.65848e-17		-14.65	2.12838	4.7023e-12		-14.65	2.12838	5.13023e-12		-14.65	2.12838	1.52989e-11
-14.65	2.14865	1.0377e-11		-14.15	2.85315	9.98159e-18		-14.65	2.14865	3.07621e-12		-14.65	2.14865	3.2201e-12		-14.65	2.14865	1.00133e-11
-14.65	2.16892	6.88702e-12		-14.15	2.87413	5.98711e-18		-14.65	2.16892	2.00495e-12		-14.65	2.16892	2.01061e-12		-14.65	2.16892	6.53575e-12
-14.65	2.18919	4.55647e-12		-14.15	2.89511	3.57901e-18		-14.65	2.18919	1.30191e-12		-14.65	2.18919	1.24894e-12		-14.65	2.18919	4.25439e-12
-14.65	2.20946	3.00507e-12		-14.15	2.91608	2.13224e-18		-14.65	2.20946	8.42272e-13		-14.65	2.20946	7.71896e-13		-14.65	2.20946	2.76202e-12
-14.65	2.22973	1.97559e-12		-14.15	2.93706	1.266e-18		-14.65	2.22973	5.42911e-13		-14.65	2.22973	4.74727e-13		-14.65	2.22973	1.78847e-12
-14.65	2.25	1.29463e-12		-14.15	2.95804	7.49129e-19		-14.65	2.25	3.48671e-13		-14.65	2.25	2.90602e-13		-14.65	2.25	1.1551e-12
-14.65	2.27027	8.45646e-13		-14.15	2.97902	4.41776e-19		-14.65	2.27027	2.23112e-13		-14.65	2.27027	1.77118e-13		-14.65	2.27027	7.44137e-13
-14.65	2.29054	5.50579e-13		-14.15	3	2.5964e-19		-14.65	2.29054	1.4225e-13		-14.65	2.29054	1.07531e-13		-14.65	2.29054	4.78179e-13
-14.65	2.31081	3.57297e-13		-14.15	3.02098	1.52076e-19		-14.65	2.31081	9.03687e-14		-14.65	2.31081	6.50685e-14		-14.65	2.31081	3.06506e-13
-14.65	2.33108	2.31104e-13		-14.15	3.04196	8.8771e-20		-14.65	2.33108	5.72035e-14		-14.65	2.33108	3.92759e-14		-14.65	2.33108	1.95975e-13
-14.65	2.35135	1.48988e-13		-14.15	3.06294	5.16417e-20		-14.65	2.35135	3.60808e-14		-14.65	2.35135	2.36726e-14		-14.65	2.35135	1.2499e-13
-14.65	2.37162	9.57302e-14		-14.15	3.08392	2.99398e-20		-14.65	2.37162	2.2677e-14		-14.65	2.37162	1.42654e-14		-14.65	2.37162	7.95172e-14
-14.65	2.39189	6.13053e-14		-14.15	3.1049	1.72988e-20		-14.65	2.39189	1.42024e-14		-14.65	2.39189	8.60773e-15		-14.65	2.39189	5.04605e-14
-14.65	2.41216	3.91284e-14		-14.15	3.12587	9.96089e-21		-14.65	2.41216	8.86362e-15		-14.65	2.41216	5.20934e-15		-14.65	2.41216	3.19402e-14
-14.65	2.43243	2.48901e-14		-14.15	3.14685	5.71607e-21		-14.65	2.43243	5.51243e-15		-14.65	2.43243	3.16732e-15		-14.65	2.43243	2.01655e-14
-14.65	2.4527	1.57796e-14		-14.15	3.16783	3.26898e-21		-14.65	2.4527	3.41639e-15		-14.65	2.4527	1.93761e-15		-14.65	2.4527	1.26986e-14
-14.65	2.47297	9.9701e-15		-14.15	3.18881	1.86312e-21		-14.65	2.47297	2.11006e-15		-14.65	2.47297	1.19391e-15		-14.65	2.47297	7.97556e-15
-14.65	2.49324	6.27816e-15		-14.15	3.20979	1.05824e-21		-14.65	2.49324	1.29877e-15		-14.65	2.49324	7.41331e-16		-14.65	2.49324	4.99589e-15
-14.65	2.51351	3.93997e-15		-14.15	3.23077	5.9902e-22		-14.65	2.51351	7.96693e-16		-14.65	2.51351	4.63755e-16		-14.65	2.51351	3.12101e-15
-14.65	2.53378	2.46421e-15		-14.15	3.25175	3.37918e-22		-14.65	2.53378	4.87058e-16		-14.65	2.53378	2.92025e-16		-14.65	2.53378	1.94442e-15
-14.65	2.55405	1.53599e-15		-14.15	3.27273	1.89974e-22		-14.65	2.55405	2.96763e-16		-14.65	2.55405	1.8485e-16		-14.65	2.55405	1.20805e-15
-14.65	2.57432	9.54154e-16		-14.15	3.29371	1.06436e-22		-14.65	2.57432	1.80214e-16		-14.65	2.57432	1.17435e-16		-14.65	2.57432	7.48441e-16
-14.65	2.5946	5.90706e-16		-14.15	3.31468	5.94283e-23		-14.65	2.5946	1.09076e-16		-14.65	2.5946	7.47565e-17		-14.65	2.5946	4.62377e-16
-14.65	2.61487	3.64455e-16		-14.15	3.33566	3.30681e-23		-14.65	2.61487	6.58012e-17		-14.65	2.61487	4.76126e-17		-14.65	2.61487	2.84828e-16
-14.65	2.63514	2.24098e-16		-14.15	3.35664	1.83373e-23		-14.65	2.63514	3.95654e-17		-14.65	2.63514	3.03012e-17		-14.65	2.63514	1.74945e-16
-14.65	2.65541	1.37326e-16		-14.15	3.37762	1.01338e-23		-14.65	2.65541	2.37128e-17		-14.65	2.65541	1.9249e-17		-14.65	2.65541	1.07136e-16
-14.65	2.67568	8.38657e-17		-14.15	3.3986	5.58111e-24		-14.65	2.67568	1.41658e-17		-14.65	2.67568	1.21959e-17		-14.65	2.67568	6.54144e-17
-14.65	2.69595	5.10432e-17		-14.15	3.41958	3.06321e-24		-14.65	2.69595	8.43522e-18		-14.65	2.69595	7.70223e-18		-14.65	2.69595	3.98196e-17
-14.65	2.71622	3.09608e-17		-14.15	3.44056	1.6755e-24		-14.65	2.71622	5.00678e-18		-14.65	2.71622	4.8464e-18		-14.65	2.71622	2.41654e-17
-14.65	2.73649	1.87157e-17		-14.15	3.46154	9.1331e-25		-14.65	2.73649	2.96231e-18		-14.65	2.73649	3.03731e-18		-14.65	2.73649	1.46201e-17
-14.65	2.75676	1.12752e-17		-14.15	3.48252	4.96137e-25		-14.65	2.75676	1.74711e-18		-14.65	2.75676	1.89554e-18		-14.65	2.75676	8.81772e-18
-14.65	2.77703	6.76955e-18		-14.15	3.5035	2.68593e-25		-14.65	2.77703	1.02714e-18		-14.65	2.77703	1.17786e-18		-14.65	2.77703	5.30147e-18
-14.65	2.7973	4.0506e-18		-14.15	3.52448	1.44909e-25		-14.65	2.7973	6.01956e-19		-14.65	2.7973	7.28673e-19		-14.65	2.7973	3.17732e-18
-14.65	2.81757	2.41547e-18		-14.15	3.54546	7.79118e-26		-14.65	2.81757	3.51664e-19		-14.65	2.81757	4.48781e-19		-14.65	2.81757	1.89819e-18
-14.65	2.83784	1.43552e-18		-14.15	3.56643	4.17465e-26		-14.65	2.83784	2.04797e-19		-14.65	2.83784	2.75163e-19		-14.65	2.83784	1.13038e-18
-14.65	2.85811	8.50234e-19		-14.15	3.58741	2.22918e-26		-14.65	2.85811	1.18892e-19		-14.65	2.85811	1.67959e-19		-14.65	2.85811	6.70967e-19
-14.65	2.87838	5.01872e-19		-14.15	3.60839	1.18625e-26		-14.65	2.87838	6.88043e-20		-14.65	2.87838	1.02067e-19		-14.65	2.87838	3.96976e-19
-14.65	2.89865	2.95238e-19		-14.15	3.62937	6.29095e-27		-14.65	2.89865	3.96934e-20		-14.65	2.89865	6.17505e-20		-14.65	2.89865	2.34103e-19
-14.65	2.91892	1.73092e-19		-14.15	3.65035	3.32479e-27		-14.65	2.91892	2.28275e-20		-14.65	2.91892	3.71953e-20		-14.65	2.91892	1.376e-19
-14.65	2.93919	1.01137e-19		-14.15	3.67133	1.75113e-27		-14.65	2.93919	1.3087e-20		-14.65	2.93919	2.23071e-20		-14.65	2.93919	8.06109e-20
-14.65	2.95946	5.88933e-20		-14.15	3.69231	9.19137e-28		-14.65	2.95946	7.47929e-21		-14.65	2.95946	1.33205e-20		-14.65	2.95946	4.7068e-20
-14.65	2.97973	3.41783e-20		-14.15	3.71329	4.80783e-28		-14.65	2.97973	4.26111e-21		-14.65	2.97973	7.92017e-21		-14.65	2.97973	2.73911e-20
-14.65	3	1.9768e-20		-14.15	3.73427	2.50626e-28		-14.65	3	2.42007e-21		-14.65	3	4.68925e-21		-14.65	3	1.58868e-20
-14.65	3.02027	1.13946e-20		-14.15	3.75524	1.30199e-28		-14.65	3.02027	1.37017e-21		-14.65	3.02027	2.76466e-21		-14.65	3.02027	9.18345e-21
-14.65	3.04054	6.54586e-21		-14.15	3.77622	6.74062e-29		-14.65	3.04054	7.73325e-22		-14.65	3.04054	1.62317e-21		-14.65	3.04054	5.29066e-21
-14.65	3.06081	3.74767e-21		-14.15	3.7972	3.47774e-29		-14.65	3.06081	4.35104e-22		-14.65	3.06081	9.49041e-22		-14.65	3.06081	3.0377e-21
-14.65	3.08108	2.13837e-21		-14.15	3.81818	1.78814e-29		-14.65	3.08108	2.44044e-22		-14.65	3.08108	5.52609e-22		-14.65	3.08108	1.73823e-21
-14.65	3.10135	1.216e-21		-14.15	3.83916	9.16249e-30		-14.65	3.10135	1.36454e-22		-14.65	3.10135	3.20461e-22		-14.65	3.10135	9.91273e-22
-14.65	3.12162	6.89143e-22		-14.15	3.86014	4.67877e-30		-14.65	3.12162	7.60583e-23		-14.65	3.12162	1.85084e-22		-14.65	3.12162	5.63378e-22
-14.65	3.14189	3.89237e-22		-14.15	3.88112	2.38099e-30		-14.65	3.14189	4.22623e-23		-14.65	3.14189	1.06466e-22		-14.65	3.14189	3.19097e-22
-14.65	3.16216	2.19102e-22		-14.15	3.9021	1.20751e-30		-14.65	3.16216	2.34101e-23		-14.65	3.16216	6.09977e-23		-14.65	3.16216	1.8012e-22
-14.65	3.18243	1.22915e-22		-14.15	3.92308	6.1028e-31		-14.65	3.18243	1.29271e-23		-14.65	3.18243	3.48084e-23		-14.65	3.18243	1.01324e-22
-14.65	3.2027	6.87216e-23		-14.15	3.94406	3.0738e-31		-14.65	3.2027	7.11611e-24		-14.65	3.2027	1.97849e-23		-14.65	3.2027	5.6803e-23
-14.65	3.22297	3.82919e-23		-14.15	3.96503	1.54287e-31		-14.65	3.22297	3.9051e-24		-14.65	3.22297	1.12014e-23		-14.65	3.22297	3.17351e-23
-14.65	3.24324	2.12641e-23		-14.15	3.98601	7.7177e-32		-14.65	3.24324	2.13634e-24		-14.65	3.24324	6.31697e-24		-14.65	3.24324	1.76691e-23
-14.65	3.26351	1.17683e-23		-14.15	4.00699	3.84729e-32		-14.65	3.26351	1.16508e-24		-14.65	3.26351	3.54855e-24		-14.65	3.26351	9.80375e-24
-14.65	3.28378	6.49089e-24		-14.15	4.02797	1.9113e-32		-14.65	3.28378	6.33421e-25		-14.65	3.28378	1.98566e-24		-14.65	3.28378	5.42093e-24
-14.65	3.30405	3.56797e-24		-14.15	4.04895	9.46258e-33		-14.65	3.30405	3.43304e-25		-14.65	3.30405	1.10683e-24		-14.65	3.30405	2.98715e-24
-14.65	3.32432	1.95463e-24		-14.15	4.06993	4.66871e-33		-14.65	3.32432	1.85488e-25		-14.65	3.32432	6.1459e-25		-14.65	3.32432	1.64037e-24
-14.65	3.3446	1.06716e-24		-14.15	4.09091	2.29558e-33		-14.65	3.3446	9.9909e-26		-14.65	3.3446	3.39958e-25		-14.65	3.3446	8.9769e-25
-14.65	3.36487	5.80657e-25		-14.15	4.11189	1.12485e-33		-14.65	3.36487	5.3647e-26		-14.65	3.36487	1.87329e-25		-14.65	3.36487	4.89564e-25
-14.65	3.38514	3.14871e-25		-14.15	4.13287	5.49291e-34		-14.65	3.38514	2.8717e-26		-14.65	3.38514	1.02833e-25		-14.65	3.38514	2.66067e-25
-14.65	3.40541	1.70165e-25		-14.15	4.15385	2.67312e-34		-14.65	3.40541	1.53245e-26		-14.65	3.40541	5.62362e-26		-14.65	3.40541	1.44102e-25
-14.65	3.42568	9.16489e-26		-14.15	4.17483	1.29641e-34		-14.65	3.42568	8.15241e-27		-14.65	3.42568	3.06378e-26		-14.65	3.42568	7.77761e-26
-14.65	3.44595	4.91934e-26		-14.15	4.1958	6.26572e-35		-14.65	3.44595	4.32353e-27		-14.65	3.44595	1.66289e-26		-14.65	3.44595	4.1833e-26
-14.65	3.46622	2.63153e-26		-14.15	4.21678	3.01792e-35		-14.65	3.46622	2.28583e-27		-14.65	3.46622	8.99165e-27		-14.65	3.46622	2.24227e-26
-14.65	3.48649	1.40291e-26		-14.15	4.23776	1.44861e-35		-14.65	3.48649	1.20476e-27		-14.65	3.48649	4.84385e-27		-14.65	3.48649	1.19771e-26
-14.65	3.50676	7.45368e-27		-14.15	4.25874	6.92952e-36		-14.65	3.50676	6.33008e-28		-14.65	3.50676	2.59968e-27		-14.65	3.50676	6.37547e-27
-14.65	3.52703	3.94667e-27		-14.15	4.27972	3.3034e-36		-14.65	3.52703	3.31565e-28		-14.65	3.52703	1.39006e-27		-14.65	3.52703	3.38195e-27
-14.65	3.5473	2.08262e-27		-14.15	4.3007	1.56937e-36		-14.65	3.5473	1.73131e-28		-14.65	3.5473	7.40522e-28		-14.65	3.5473	1.78779e-27
-14.65	3.56757	1.09524e-27		-14.15	4.32168	7.43017e-37		-14.65	3.56757	9.01221e-29		-14.65	3.56757	3.93037e-28		-14.65	3.56757	9.41809e-28
-14.65	3.58784	5.74014e-28		-14.15	4.34266	3.50573e-37		-14.65	3.58784	4.67662e-29		-14.65	3.58784	2.07838e-28		-14.65	3.58784	4.94427e-28
-14.65	3.60811	2.99815e-28		-14.15	4.36364	1.64841e-37		-14.65	3.60811	2.41923e-29		-14.65	3.60811	1.09501e-28		-14.65	3.60811	2.58664e-28
-14.65	3.62838	1.56063e-28		-14.15	4.38462	7.72429e-38		-14.65	3.62838	1.24757e-29		-14.65	3.62838	5.74795e-29		-14.65	3.62838	1.34854e-28
-14.65	3.64865	8.09589e-29		-14.15	4.40559	3.60711e-38		-14.65	3.64865	6.41342e-30		-14.65	3.64865	3.00619e-29		-14.65	3.64865	7.0063e-29
-14.65	3.66892	4.18546e-29		-14.15	4.42657	1.67868e-38		-14.65	3.66892	3.28664e-30		-14.65	3.66892	1.5665e-29		-14.65	3.66892	3.62749e-29
-14.65	3.68919	2.15643e-29		-14.15	4.44755	7.78541e-39		-14.65	3.68919	1.67899e-30		-14.65	3.68919	8.13311e-30		-14.65	3.68919	1.87162e-29
-14.65	3.70946	1.10724e-29		-14.15	4.46853	3.59835e-39		-14.65	3.70946	8.55017e-31		-14.65	3.70946	4.20727e-30		-14.65	3.70946	9.6233e-30
-14.65	3.72973	5.66581e-30		-14.15	4.48951	1.65742e-39		-14.65	3.72973	4.34039e-31		-14.65	3.72973	2.16853e-30		-14.65	3.72973	4.93088e-30
-14.65	3.75	2.88932e-30		-14.15	4.51049	7.60796e-40		-14.65	3.75	2.19638e-31		-14.65	3.75	1.11366e-30		-14.65	3.75	2.51778e-30
-14.65	3.77027	1.46838e-30		-14.15	4.53147	3.48025e-40		-14.65	3.77027	1.10792e-31		-14.65	3.77027	5.69852e-31		-14.65	3.77027	1.28117e-30
-14.65	3.79054	7.43698e-31		-14.15	4.55245	1.58657e-40		-14.65	3.79054	5.57087e-32		-14.65	3.79054	2.90536e-31		-14.65	3.79054	6.49665e-31
-14.65	3.81081	3.75374e-31		-14.15	4.57343	7.20803e-41		-14.65	3.81081	2.79224e-32		-14.65	3.81081	1.47594e-31		-14.65	3.81081	3.28296e-31
-14.65	3.83108	1.88817e-31		-14.15	4.59441	3.26347e-41		-14.65	3.83108	1.39506e-32		-14.65	3.83108	7.47084e-32		-14.65	3.83108	1.65324e-31
-14.65	3.85135	9.46521e-32		-14.15	4.61538	1.47248e-41		-14.65	3.85135	6.94768e-33		-14.65	3.85135	3.76795e-32		-14.65	3.85135	8.29662e-32
-14.65	3.87162	4.72855e-32		-14.15	4.63636	6.62104e-42		-14.65	3.87162	3.44896e-33		-14.65	3.87162	1.89355e-32		-14.65	3.87162	4.14915e-32
-14.65	3.89189	2.35415e-32		-14.15	4.65734	2.96695e-42		-14.65	3.89189	1.70662e-33		-14.65	3.89189	9.48169e-33		-14.65	3.89189	2.06782e-32
-14.65	3.91216	1.16802e-32		-14.15	4.67832	1.32495e-42		-14.65	3.91216	8.4174e-34		-14.65	3.91216	4.73082e-33		-14.65	3.91216	1.02697e-32
-14.65	3.93243	5.77527e-33		-14.15	4.6993	5.89651e-43		-14.65	3.93243	4.1382e-34		-14.65	3.93243	2.35195e-33		-14.65	3.93243	5.08275e-33
-14.65	3.9527	2.84579e-33		-14.15	4.72028	2.61516e-43		-14.65	3.9527	2.02783e-34		-14.65	3.9527	1.1651e-33		-14.65	3.9527	2.50688e-33
-14.65	3.97297	1.39747e-33		-14.15	4.74126	1.15586e-43		-14.65	3.97297	9.90459e-35		-14.65	3.97297	5.75104e-34		-14.65	3.97297	1.23214e-33
-14.65	3.99324	6.83888e-34		-14.15	4.76224	5.09121e-44		-14.65	3.99324	4.82193e-35		-14.65	3.99324	2.82862e-34		-14.65	3.99324	6.03507e-34
-14.65	4.01351	3.33531e-34		-14.15	4.78322	2.23482e-44		-14.65	4.01351	2.33981e-35		-14.65	4.01351	1.38628e-34		-14.65	4.01351	2.94576e-34
-14.65	4.03378	1.62103e-34		-14.15	4.8042	9.77616e-45		-14.65	4.03378	1.13166e-35		-14.65	4.03378	6.76985e-35		-14.65	4.03378	1.43287e-34
-14.65	4.05405	7.85151e-35		-14.15	4.82517	4.26188e-45		-14.65	4.05405	5.4553e-36		-14.65	4.05405	3.29426e-35		-14.65	4.05405	6.94559e-35
[truncated: 262,941+ more rows]

## Sheet: Fig 3a
Catalytic performance of CO2 hydrogenation over different catalysts.
[truncated: 6 more rows]

[truncated: 31 more sheets: Fig 3b, Fig 3c, Fig 3d, Fig 3e, Fig 3f, Supplementary Figure 1a, Supplementary Figure 1b, Supplementary Figure 4, Supplementary Figure 5, Supplementary Figure 6, Supplementary Figure 7, Supplementary Figure 8, Supplementary Figure 9, Supplementary Figure 10, Supplementary Figure 11a, Supplementary Figure 11b, Supplementary Figure 12a, Supplementary Figure 12b, Supplementary Figure 13, Supplementary Figure 14 …]
